# Supplementary material for: mer-Triaqua­(1,10-phenanthroline-κ2 N,N′)(sulfato-κO)magnesium(II)
Source: Acta Crystallogr Sect E Struct Rep Online. 2008 Apr 18;64(Pt 5):m683. doi: 10.1107/S1600536808009938 (PMC2961340; doi:10.1107/S1600536808009938)
Supplement: Supplementary file 1 [file e-64-0m683-sup1.cif]

##############################################################################
###                                                                        ###
###        Electronic paper (Acta Crystallographica Section E)             ###
###                                                                        ###
##############################################################################
#                                                                            #
# This CIF contains the data in a paper accepted for publication in Acta     #
# Crystallographica Section E. It conforms to the requirements of Notes      #
# for Authors for Section E, and has been peer reviewed under the auspices   #
# of the IUCr Commission on Journals.                                        #
#                                                                            #
# Full details of the Crystallographic Information File format               #
# are given in the paper "The Crystallographic Information File (CIF):       #
# a New Standard Archive File for Crystallography" by S. R. Hall, F. H.      #
# Allen and I. D. Brown [Acta Cryst. (1991), A47, 655-685].                  #
#                                                                            #
# The current version of the core CIF dictionary is obtainable from          #
# ftp://ftp.iucr.org/pub/cif_core.dic. The current version number is 2.4.    #
#                                                                            #
# Software is freely available for graphical display of the structure(s) in  #
# this CIF.  For information consult the CIF home page http://www.iucr.org/  #
# cif/home.html                                                              #
#                                                                            #
# This file may be used for bona fide research purposes within the           #
# scientific community so long as proper attribution is given to the journal # 
# article from which it was obtained.                                        #
#                                                                            #
##############################################################################
                                             
data_I
_audit_creation_method     SHELXL-97
_chemical_name_systematic
;
<i>mer-</i>Triaqua(1,10-phenanthroline-\k^2^N,N')(sulfato-\k-O)magnesium(II)
;
_chemical_name_common     ?
_chemical_formula_moiety     'C12 H14 Mg N2 O7 S'
_chemical_formula_sum     'C12 H14 Mg N2 O7 S'
_chemical_formula_iupac     '[Mg (S O4) (C12 H8 N2) (H2 O)3]'
_chemical_formula_weight     354.62
_chemical_melting_point     ?
_symmetry_cell_setting     'monoclinic'
_symmetry_space_group_name_H-M     'P 21/c'
_symmetry_space_group_name_Hall     '-P 2ybc'
loop_
    _symmetry_equiv_pos_as_xyz
    'x, y, z'
    '-x, y+1/2, -z+1/2'
    '-x, -y, -z'
    'x, -y-1/2, z-1/2'
_cell_length_a     11.968(2)
_cell_length_b     10.025(2)
_cell_length_c     13.798(3)
_cell_angle_alpha     90.00
_cell_angle_beta     113.53(3)
_cell_angle_gamma     90.00
_cell_volume     1517.8(6)
_cell_formula_units_Z     4
_cell_measurement_reflns_used     11791
_cell_measurement_theta_min     3.01
_cell_measurement_theta_max     27.48
_cell_measurement_temperature     295(2)
_exptl_crystal_description     'prism'
_exptl_crystal_colour     'colorless'
_exptl_crystal_size_max     0.36
_exptl_crystal_size_mid     0.28
_exptl_crystal_size_min     0.20
_exptl_crystal_density_diffrn     1.552
_exptl_crystal_density_meas     ?
_exptl_crystal_density_method     'not measured'
_exptl_crystal_F_000     736
_exptl_absorpt_coefficient_mu     0.293
_exptl_absorpt_correction_type     'multi-scan'
_exptl_absorpt_process_details     '(ABSCOR; Higashi, 1995)'
_exptl_absorpt_correction_T_min     0.9020
_exptl_absorpt_correction_T_max     0.9438
_exptl_special_details
;
;
_diffrn_ambient_temperature     295(2)
_diffrn_radiation_type     MoK\a
_diffrn_radiation_wavelength     0.71073
_diffrn_radiation_source     'fine-focus sealed tube'
_diffrn_radiation_monochromator     graphite
_diffrn_measurement_device_type     'Rigaku R-AXIS RAPID'
_diffrn_measurement_method     '\w'
_diffrn_detector_area_resol_mean     10.000
_diffrn_reflns_number     14532
_diffrn_reflns_av_R_equivalents     0.0232
_diffrn_reflns_av_sigmaI/netI     0.0191
_diffrn_reflns_theta_min     3.01
_diffrn_reflns_theta_max     27.48
_diffrn_reflns_theta_full     27.48
_diffrn_measured_fraction_theta_max     0.997
_diffrn_measured_fraction_theta_full     0.997
_diffrn_reflns_limit_h_min     -15
_diffrn_reflns_limit_h_max     15
_diffrn_reflns_limit_k_min     -12
_diffrn_reflns_limit_k_max     13
_diffrn_reflns_limit_l_min     -17
_diffrn_reflns_limit_l_max     17
_diffrn_standards_number     0
_diffrn_standards_interval_count     0
_diffrn_standards_interval_time     0
_diffrn_standards_decay_%     0
_refine_special_details
;
Refinement of <i>F</i>^2^ against ALL reflections. The weighted <i>R</i>-factor
<i>wR</i> and goodness of fit <i>S</i> are based on <i>F</i>^2^, conventional
<i>R</i>-factors <i>R</i> are based on <i>F</i>, with <i>F</i> set to zero for
negative <i>F</i>^2^. The threshold expression of <i>F</i>^2^ >
\s(<i>F</i>^2^) is used only for calculating <i>R</i>-factors(gt) <i>etc</i>.
and is not relevant to the choice of reflections for refinement.
<i>R</i>-factors based on <i>F</i>^2^ are statistically about twice as large
as those based on <i>F</i>, and <i>R</i>- factors based on ALL data will be
even larger.
;
_reflns_number_total     3454
_reflns_number_gt     2941
_reflns_threshold_expression     I>2\s(I)
_refine_ls_structure_factor_coef     Fsqd
_refine_ls_matrix_type     full
_refine_ls_R_factor_all     0.0404
_refine_ls_R_factor_gt     0.0333
_refine_ls_wR_factor_gt     0.0905
_refine_ls_wR_factor_ref     0.0979
_refine_ls_goodness_of_fit_ref     1.074
_refine_ls_restrained_S_all     1.074
_refine_ls_number_reflns     3454
_refine_ls_number_parameters     226
_refine_ls_number_restraints     9
_refine_ls_hydrogen_treatment     mixed
_refine_ls_weighting_scheme     calc
_refine_ls_weighting_details
          'calc w=1/[\s^2^(Fo^2^)+(0.059P)^2^+0.2998P] where P=(Fo^2^+2Fc^2^)/3'
_atom_sites_solution_hydrogens     geom
_atom_sites_solution_primary     direct
_atom_sites_solution_secondary     difmap
_refine_ls_shift/su_max     0.001
_refine_ls_shift/su_mean     0.000
_refine_diff_density_max     0.388
_refine_diff_density_min     -0.298
_refine_ls_extinction_method     none
_refine_ls_extinction_coef     ?
loop_
    _atom_type_symbol
    _atom_type_description
    _atom_type_scat_dispersion_real
    _atom_type_scat_dispersion_imag
    _atom_type_scat_source
    'C' 'C' 0.0033 0.0016
                         'International Tables Vol C Tables 4.2.6.8 and 6.1.1.4'
    'H' 'H' 0.0000 0.0000
                         'International Tables Vol C Tables 4.2.6.8 and 6.1.1.4'
    'N' 'N' 0.0061 0.0033
                         'International Tables Vol C Tables 4.2.6.8 and 6.1.1.4'
    'O' 'O' 0.0106 0.0060
                         'International Tables Vol C Tables 4.2.6.8 and 6.1.1.4'
    'Mg' 'Mg' 0.0486 0.0363
                         'International Tables Vol C Tables 4.2.6.8 and 6.1.1.4'
    'S' 'S' 0.1246 0.1234
                         'International Tables Vol C Tables 4.2.6.8 and 6.1.1.4'
_computing_data_collection     'RAPID-AUTO (Rigaku, 1998)'
_computing_cell_refinement     'RAPID-AUTO (Rigaku, 1998)'
_computing_data_reduction     'CrystalStructure (Rigaku/MSC, 2002)'
_computing_structure_solution     'SHELXS97 (Sheldrick, 2008)'
_computing_structure_refinement     'SHELXL97 (Sheldrick, 2008)'
_computing_molecular_graphics     'SHELXL97 (Sheldrick, 2008)'
_computing_publication_material     'SHELXL97 (Sheldrick, 2008)'
loop_
    _atom_site_type_symbol
    _atom_site_label
    _atom_site_fract_x
    _atom_site_fract_y
    _atom_site_fract_z
    _atom_site_U_iso_or_equiv
    _atom_site_adp_type
    _atom_site_calc_flag
    _atom_site_refinement_flags
    _atom_site_occupancy
    _atom_site_disorder_assembly
    _atom_site_disorder_group
    Mg Mg1 0.13726(4) 0.25963(5) 0.47420(4) 0.02612(13) Uani d . 1 . .
    S S1 -0.06777(3) 0.22093(3) 0.57725(3) 0.02562(11) Uani d . 1 . .
    O O1 -0.17699(10) 0.15328(13) 0.50549(11) 0.0455(3) Uani d . 1 . .
    O O1W 0.19239(10) 0.09656(11) 0.57638(9) 0.0334(2) Uani d D 1 . .
    O O2 0.01644(11) 0.12166(11) 0.65134(9) 0.0366(3) Uani d . 1 . .
    O O2W 0.08603(12) 0.40809(11) 0.36365(9) 0.0391(3) Uani d D 1 . .
    O O3 -0.09964(11) 0.32153(11) 0.63949(9) 0.0384(3) Uani d . 1 . .
    O O3W 0.06431(12) 0.13366(12) 0.34794(9) 0.0446(3) Uani d D 1 . .
    O O4 -0.00451(10) 0.28537(12) 0.51813(9) 0.0382(3) Uani d . 1 . .
    N N1 0.32491(12) 0.24769(13) 0.47706(11) 0.0356(3) Uani d . 1 . .
    N N2 0.24343(11) 0.41322(12) 0.58883(10) 0.0298(3) Uani d . 1 . .
    C C1 0.36509(19) 0.1648(2) 0.42311(17) 0.0524(5) Uani d . 1 . .
    H H1 0.3098 0.1075 0.3744 0.063 Uiso calc R 1 . .
    C C2 0.4875(2) 0.1602(2) 0.4366(2) 0.0659(6) Uani d . 1 . .
    H H2 0.5124 0.0993 0.3983 0.079 Uiso calc R 1 . .
    C C3 0.56924(19) 0.2443(2) 0.5052(2) 0.0598(6) Uani d . 1 . .
    H H3 0.6504 0.2424 0.5138 0.072 Uiso calc R 1 . .
    C C4 0.53087(15) 0.3344(2) 0.56323(15) 0.0440(4) Uani d . 1 . .
    C C5 0.61079(16) 0.4266(2) 0.63750(18) 0.0583(6) Uani d . 1 . .
    H H5 0.6930 0.4274 0.6495 0.070 Uiso calc R 1 . .
    C C6 0.56954(18) 0.5119(2) 0.69028(16) 0.0587(6) Uani d . 1 . .
    H H6 0.6237 0.5711 0.7381 0.070 Uiso calc R 1 . .
    C C7 0.44359(16) 0.51409(19) 0.67458(13) 0.0443(4) Uani d . 1 . .
    C C8 0.3943(2) 0.6039(2) 0.72430(16) 0.0599(6) Uani d . 1 . .
    H H8 0.4441 0.6679 0.7702 0.072 Uiso calc R 1 . .
    C C9 0.2739(2) 0.5983(2) 0.70592(16) 0.0574(5) Uani d . 1 . .
    H H9 0.2405 0.6589 0.7379 0.069 Uiso calc R 1 . .
    C C10 0.20141(16) 0.50001(17) 0.63810(13) 0.0407(4) Uani d . 1 . .
    H H10 0.1196 0.4955 0.6271 0.049 Uiso calc R 1 . .
    C C11 0.40669(13) 0.33127(16) 0.54670(12) 0.0324(3) Uani d . 1 . .
    C C12 0.36302(13) 0.42130(15) 0.60482(11) 0.0311(3) Uani d . 1 . .
    H H2W1 0.0974(17) 0.4912(10) 0.3757(13) 0.047 Uiso d D 1 . .
    H H3W1 0.0497(17) 0.0531(11) 0.3577(14) 0.047 Uiso d D 1 . .
    H H1W1 0.1920(16) 0.0180(12) 0.5506(14) 0.047 Uiso d D 1 . .
    H H2W2 0.0668(18) 0.3949(17) 0.2979(8) 0.047 Uiso d D 1 . .
    H H1W2 0.1422(15) 0.0933(18) 0.6067(14) 0.047 Uiso d D 1 . .
    H H3W2 0.0186(15) 0.1583(17) 0.2863(9) 0.047 Uiso d D 1 . .
loop_
    _atom_site_aniso_label
    _atom_site_aniso_U_11
    _atom_site_aniso_U_22
    _atom_site_aniso_U_33
    _atom_site_aniso_U_12
    _atom_site_aniso_U_13
    _atom_site_aniso_U_23
    Mg1 0.0285(3) 0.0215(2) 0.0276(3) -0.00238(18) 0.0104(2) -0.00030(17)
    S1 0.03023(19) 0.01845(18) 0.03043(19) -0.00086(12) 0.01448(15) -0.00115(12)
    O1 0.0335(6) 0.0388(7) 0.0627(8) -0.0073(5) 0.0177(6) -0.0200(6)
    O1W 0.0371(6) 0.0265(5) 0.0364(6) 0.0044(4) 0.0145(5) 0.0030(4)
    O2 0.0492(6) 0.0277(6) 0.0367(6) 0.0085(5) 0.0212(5) 0.0088(4)
    O2W 0.0656(8) 0.0205(5) 0.0299(5) -0.0014(5) 0.0177(5) 0.0015(4)
    O3 0.0519(7) 0.0244(5) 0.0410(6) 0.0034(5) 0.0206(5) -0.0070(4)
    O3W 0.0656(8) 0.0230(6) 0.0317(6) -0.0114(5) 0.0054(6) -0.0001(4)
    O4 0.0349(5) 0.0378(6) 0.0470(7) 0.0080(5) 0.0216(5) 0.0181(5)
    N1 0.0396(7) 0.0303(7) 0.0425(8) 0.0008(5) 0.0223(7) -0.0016(5)
    N2 0.0311(6) 0.0278(6) 0.0303(6) -0.0003(5) 0.0121(5) -0.0022(5)
    C1 0.0600(12) 0.0448(11) 0.0648(12) 0.0045(9) 0.0380(10) -0.0088(9)
    C2 0.0752(15) 0.0628(14) 0.0839(16) 0.0239(12) 0.0573(14) 0.0053(12)
    C3 0.0444(11) 0.0698(14) 0.0799(16) 0.0211(10) 0.0403(12) 0.0285(12)
    C4 0.0306(8) 0.0519(11) 0.0512(10) 0.0054(7) 0.0182(8) 0.0233(8)
    C5 0.0272(8) 0.0749(15) 0.0629(12) -0.0076(9) 0.0076(9) 0.0273(11)
    C6 0.0416(9) 0.0677(14) 0.0484(10) -0.0247(10) -0.0015(9) 0.0075(10)
    C7 0.0443(9) 0.0438(10) 0.0339(8) -0.0147(8) 0.0041(7) 0.0006(7)
    C8 0.0755(14) 0.0480(12) 0.0442(10) -0.0217(10) 0.0114(10) -0.0191(9)
    C9 0.0798(15) 0.0431(11) 0.0507(11) -0.0004(10) 0.0276(11) -0.0178(9)
    C10 0.0481(9) 0.0356(9) 0.0394(8) 0.0042(7) 0.0186(7) -0.0049(7)
    C11 0.0291(7) 0.0323(8) 0.0364(8) 0.0009(6) 0.0137(6) 0.0103(6)
    C12 0.0313(7) 0.0298(7) 0.0283(7) -0.0041(6) 0.0078(6) 0.0036(6)
_geom_special_details
;
All e.s.d.'s (except the e.s.d. in the dihedral angle between two l.s. planes)
are estimated using the full covariance matrix. The cell e.s.d.'s are taken
into account individually in the estimation of e.s.d.'s in distances, angles
and torsion angles; correlations between e.s.d.'s in cell parameters are only
used when they are defined by crystal symmetry. An approximate (isotropic)
treatment of cell e.s.d.'s is used for estimating e.s.d.'s involving l.s.
planes.
;
loop_
    _geom_bond_atom_site_label_1
    _geom_bond_atom_site_label_2
    _geom_bond_site_symmetry_2
    _geom_bond_distance
    _geom_bond_publ_flag
    Mg1 O4 . 2.0333(13) ?
    Mg1 O2W . 2.0423(12) ?
    Mg1 O3W . 2.0439(13) ?
    Mg1 O1W . 2.0864(12) ?
    Mg1 N2 . 2.2096(14) ?
    Mg1 N1 . 2.2335(15) ?
    S1 O1 . 1.4545(12) ?
    S1 O4 . 1.4659(11) ?
    S1 O3 . 1.4702(11) ?
    S1 O2 . 1.4929(12) ?
    O1W H1W1 . 0.864(9) ?
    O1W H1W2 . 0.859(19) ?
    O2W H2W1 . 0.850(9) ?
    O2W H2W2 . 0.852(9) ?
    O3W H3W1 . 0.848(9) ?
    O3W H3W2 . 0.843(9) ?
    N1 C1 . 1.327(2) ?
    N1 C11 . 1.354(2) ?
    N2 C10 . 1.321(2) ?
    N2 C12 . 1.3607(19) ?
    C1 C2 . 1.403(3) ?
    C1 H1 . 0.9300 ?
    C2 C3 . 1.350(3) ?
    C2 H2 . 0.9300 ?
    C3 C4 . 1.401(3) ?
    C3 H3 . 0.9300 ?
    C4 C11 . 1.411(2) ?
    C4 C5 . 1.427(3) ?
    C5 C6 . 1.339(3) ?
    C5 H5 . 0.9300 ?
    C6 C7 . 1.435(3) ?
    C6 H6 . 0.9300 ?
    C7 C8 . 1.397(3) ?
    C7 C12 . 1.407(2) ?
    C8 C9 . 1.361(3) ?
    C8 H8 . 0.9300 ?
    C9 C10 . 1.397(3) ?
    C9 H9 . 0.9300 ?
    C10 H10 . 0.9300 ?
    C11 C12 . 1.437(2) ?
loop_
    _geom_angle_atom_site_label_1
    _geom_angle_atom_site_label_2
    _geom_angle_atom_site_label_3
    _geom_angle_site_symmetry_1
    _geom_angle_site_symmetry_3
    _geom_angle
    _geom_angle_publ_flag
    O4 Mg1 O2W . . 95.32(5) ?
    O4 Mg1 O3W . . 102.08(6) ?
    O2W Mg1 O3W . . 85.12(5) ?
    O4 Mg1 O1W . . 88.53(5) ?
    O2W Mg1 O1W . . 174.49(5) ?
    O3W Mg1 O1W . . 90.23(5) ?
    O4 Mg1 N2 . . 90.46(5) ?
    O2W Mg1 N2 . . 86.69(5) ?
    O3W Mg1 N2 . . 165.60(6) ?
    O1W Mg1 N2 . . 97.24(5) ?
    O4 Mg1 N1 . . 162.63(6) ?
    O2W Mg1 N1 . . 92.99(6) ?
    O3W Mg1 N1 . . 93.80(6) ?
    O1W Mg1 N1 . . 84.35(5) ?
    N2 Mg1 N1 . . 74.81(5) ?
    O1 S1 O4 . . 110.49(8) ?
    O1 S1 O3 . . 110.20(7) ?
    O4 S1 O3 . . 109.56(7) ?
    O1 S1 O2 . . 109.44(8) ?
    O4 S1 O2 . . 108.51(6) ?
    O3 S1 O2 . . 108.60(7) ?
    Mg1 O1W H1W1 . . 119.2(13) ?
    Mg1 O1W H1W2 . . 105.4(13) ?
    H1W1 O1W H1W2 . . 106.0(12) ?
    Mg1 O2W H2W1 . . 126.3(12) ?
    Mg1 O2W H2W2 . . 123.7(12) ?
    H2W1 O2W H2W2 . . 108.3(13) ?
    Mg1 O3W H3W1 . . 119.9(12) ?
    Mg1 O3W H3W2 . . 124.3(13) ?
    H3W1 O3W H3W2 . . 110.3(13) ?
    S1 O4 Mg1 . . 141.98(7) ?
    C1 N1 C11 . . 117.67(15) ?
    C1 N1 Mg1 . . 127.63(13) ?
    C11 N1 Mg1 . . 114.61(10) ?
    C10 N2 C12 . . 117.98(14) ?
    C10 N2 Mg1 . . 126.81(11) ?
    C12 N2 Mg1 . . 115.12(10) ?
    N1 C1 C2 . . 122.7(2) ?
    N1 C1 H1 . . 118.7 ?
    C2 C1 H1 . . 118.7 ?
    C3 C2 C1 . . 119.86(19) ?
    C3 C2 H2 . . 120.1 ?
    C1 C2 H2 . . 120.1 ?
    C2 C3 C4 . . 119.51(17) ?
    C2 C3 H3 . . 120.2 ?
    C4 C3 H3 . . 120.2 ?
    C3 C4 C11 . . 117.25(18) ?
    C3 C4 C5 . . 123.33(18) ?
    C11 C4 C5 . . 119.42(19) ?
    C6 C5 C4 . . 121.16(17) ?
    C6 C5 H5 . . 119.4 ?
    C4 C5 H5 . . 119.4 ?
    C5 C6 C7 . . 121.38(18) ?
    C5 C6 H6 . . 119.3 ?
    C7 C6 H6 . . 119.3 ?
    C8 C7 C12 . . 116.99(17) ?
    C8 C7 C6 . . 124.00(18) ?
    C12 C7 C6 . . 119.01(18) ?
    C9 C8 C7 . . 120.31(17) ?
    C9 C8 H8 . . 119.8 ?
    C7 C8 H8 . . 119.8 ?
    C8 C9 C10 . . 118.85(18) ?
    C8 C9 H9 . . 120.6 ?
    C10 C9 H9 . . 120.6 ?
    N2 C10 C9 . . 123.16(17) ?
    N2 C10 H10 . . 118.4 ?
    C9 C10 H10 . . 118.4 ?
    N1 C11 C4 . . 123.02(16) ?
    N1 C11 C12 . . 117.63(13) ?
    C4 C11 C12 . . 119.34(16) ?
    N2 C12 C7 . . 122.64(15) ?
    N2 C12 C11 . . 117.74(13) ?
    C7 C12 C11 . . 119.62(15) ?
loop_
    _geom_torsion_atom_site_label_1
    _geom_torsion_atom_site_label_2
    _geom_torsion_atom_site_label_3
    _geom_torsion_atom_site_label_4
    _geom_torsion_site_symmetry_1
    _geom_torsion_site_symmetry_2
    _geom_torsion_site_symmetry_3
    _geom_torsion_site_symmetry_4
    _geom_torsion
    _geom_torsion_publ_flag
    O1 S1 O4 Mg1 . . . . -99.19(14) ?
    O3 S1 O4 Mg1 . . . . 139.21(13) ?
    O2 S1 O4 Mg1 . . . . 20.79(15) ?
    O2W Mg1 O4 S1 . . . . 166.33(13) ?
    O3W Mg1 O4 S1 . . . . 80.20(14) ?
    O1W Mg1 O4 S1 . . . . -9.73(14) ?
    N2 Mg1 O4 S1 . . . . -106.96(14) ?
    N1 Mg1 O4 S1 . . . . -75.4(2) ?
    O4 Mg1 N1 C1 . . . . 146.11(19) ?
    O2W Mg1 N1 C1 . . . . -95.33(16) ?
    O3W Mg1 N1 C1 . . . . -10.02(16) ?
    O1W Mg1 N1 C1 . . . . 79.84(16) ?
    N2 Mg1 N1 C1 . . . . 178.93(17) ?
    O4 Mg1 N1 C11 . . . . -30.2(2) ?
    O2W Mg1 N1 C11 . . . . 88.34(11) ?
    O3W Mg1 N1 C11 . . . . 173.64(11) ?
    O1W Mg1 N1 C11 . . . . -96.50(11) ?
    N2 Mg1 N1 C11 . . . . 2.60(10) ?
    O4 Mg1 N2 C10 . . . . -14.19(14) ?
    O2W Mg1 N2 C10 . . . . 81.12(14) ?
    O3W Mg1 N2 C10 . . . . 136.5(2) ?
    O1W Mg1 N2 C10 . . . . -102.77(13) ?
    N1 Mg1 N2 C10 . . . . 175.12(14) ?
    O4 Mg1 N2 C12 . . . . 169.30(10) ?
    O2W Mg1 N2 C12 . . . . -95.39(11) ?
    O3W Mg1 N2 C12 . . . . -40.0(3) ?
    O1W Mg1 N2 C12 . . . . 80.72(11) ?
    N1 Mg1 N2 C12 . . . . -1.39(10) ?
    C11 N1 C1 C2 . . . . 0.7(3) ?
    Mg1 N1 C1 C2 . . . . -175.54(16) ?
    N1 C1 C2 C3 . . . . -1.4(3) ?
    C1 C2 C3 C4 . . . . 0.8(3) ?
    C2 C3 C4 C11 . . . . 0.4(3) ?
    C2 C3 C4 C5 . . . . 179.9(2) ?
    C3 C4 C5 C6 . . . . 179.20(19) ?
    C11 C4 C5 C6 . . . . -1.3(3) ?
    C4 C5 C6 C7 . . . . 0.1(3) ?
    C5 C6 C7 C8 . . . . -177.5(2) ?
    C5 C6 C7 C12 . . . . 2.2(3) ?
    C12 C7 C8 C9 . . . . 1.0(3) ?
    C6 C7 C8 C9 . . . . -179.3(2) ?
    C7 C8 C9 C10 . . . . 1.1(3) ?
    C12 N2 C10 C9 . . . . -0.5(2) ?
    Mg1 N2 C10 C9 . . . . -176.88(14) ?
    C8 C9 C10 N2 . . . . -1.4(3) ?
    C1 N1 C11 C4 . . . . 0.5(2) ?
    Mg1 N1 C11 C4 . . . . 177.26(12) ?
    C1 N1 C11 C12 . . . . 179.79(16) ?
    Mg1 N1 C11 C12 . . . . -3.49(17) ?
    C3 C4 C11 N1 . . . . -1.1(2) ?
    C5 C4 C11 N1 . . . . 179.40(15) ?
    C3 C4 C11 C12 . . . . 179.68(15) ?
    C5 C4 C11 C12 . . . . 0.2(2) ?
    C10 N2 C12 C7 . . . . 2.7(2) ?
    Mg1 N2 C12 C7 . . . . 179.56(12) ?
    C10 N2 C12 C11 . . . . -176.75(14) ?
    Mg1 N2 C12 C11 . . . . 0.08(17) ?
    C8 C7 C12 N2 . . . . -3.0(2) ?
    C6 C7 C12 N2 . . . . 177.28(15) ?
    C8 C7 C12 C11 . . . . 176.47(16) ?
    C6 C7 C12 C11 . . . . -3.3(2) ?
    N1 C11 C12 N2 . . . . 2.3(2) ?
    C4 C11 C12 N2 . . . . -178.38(14) ?
    N1 C11 C12 C7 . . . . -177.16(14) ?
    C4 C11 C12 C7 . . . . 2.1(2) ?
loop_
    _geom_hbond_atom_site_label_D
    _geom_hbond_atom_site_label_H
    _geom_hbond_atom_site_label_A
    _geom_hbond_site_symmetry_A
    _geom_hbond_distance_DH
    _geom_hbond_distance_HA
    _geom_hbond_distance_DA
    _geom_hbond_angle_DHA
    O2W H2W1 O3 3_566 0.850(9) 1.891(11) 2.7170(17) 163.8(16)
    O3W H3W1 O2 3_556 0.848(9) 1.906(10) 2.7375(17) 166.2(17)
    O1W H1W1 O1 3_556 0.864(9) 1.862(10) 2.7235(17) 174.8(17)
    O2W H2W2 O2 4_565 0.852(9) 1.873(10) 2.7232(17) 175.4(19)
    O1W H1W2 O2 . 0.859(19) 1.862(19) 2.7030(17) 166.0(19)
    O3W H3W2 O3 4_565 0.843(9) 1.965(10) 2.7961(19) 168.5(17)
data_global
_journal_date_recd_electronic     2008-03-15
_journal_date_accepted     2008-04-11
_journal_name_full     'Acta Crystallographica, Section E'
_journal_year     2008
_journal_volume     64
_journal_issue      5
_journal_page_first     m683
_journal_page_last     m683
_journal_paper_category     QM
_journal_coeditor_code     IM2060
_publ_contact_author_name     'Professor Zhe An'
_publ_contact_author_address
;
School of Pharmaceutical Science,
Harbin Medical University,
Harbin, 150086
People's Republic of China
;
_publ_contact_author_email     anzhe6409@sina.com
_publ_contact_author_fax     '086 451 86689271'
_publ_contact_author_phone     '086 451 86689271'
_publ_section_title
;\
<i>mer-</i>Triaqua(1,10-phenanthroline-\k^2^<i>N</i>,<i>N</i>')(sulfato-\
\k<i>O</i>)magnesium(II)
;
loop_
    _publ_author_name
    _publ_author_address
    'Ling Zhu'
;
School of Pharmaceutical Science,
Harbin Medical University,
Harbin 150086
People's Republic of China
;
    'Jing Huang'
;
School of Pharmaceutical Science,
Harbin Medical University,
Harbin 150086
People's Republic of China
;
    'Si-Ying Han'
;
School of Pharmaceutical Science,
Harbin Medical University,
Harbin 150086
People's Republic of China
;
    'Zhe An'
;
School of Pharmaceutical Science,
Harbin Medical University,
Harbin 150086
People's Republic of China
;
