# Supplementary material for: mer-Triaqua­(1,10-phenanthroline-κ2 N,N′)(sulfato-κO)magnesium(II)
Source: Acta Crystallogr Sect E Struct Rep Online. 2008 Apr 18;64(Pt 5):m683. doi: 10.1107/S1600536808009938 (PMC2961340; doi:10.1107/S1600536808009938)
Supplement: Supplementary file 2 [file e-64-0m683-Isup2.hkl]

# 
# h,k,l, Fc-squared, Fo-squared, sigma(Fo-squared) and status flag 
# 
data_I
_shelx_title ' a in P2(1)/c' 
_shelx_refln_list_code          4 
_shelx_F_calc_maximum      217.16 
_exptl_crystal_F_000       736.00 
_reflns_d_resolution_high  0.7702 
 
loop_ 
 _symmetry_equiv_pos_as_xyz 
 'x, y, z' 
 '-x, y+1/2, -z+1/2' 
 '-x, -y, -z' 
 'x, -y-1/2, z-1/2' 
 
_cell_length_a    11.9678 
_cell_length_b    10.0254 
_cell_length_c    13.7980 
_cell_angle_alpha  90.000 
_cell_angle_beta  113.531 
_cell_angle_gamma  90.000 
 
_shelx_F_squared_multiplier     1.000 
 
loop_ 
 _refln_index_h 
 _refln_index_k 
 _refln_index_l 
 _refln_F_squared_calc 
 _refln_F_squared_meas 
 _refln_F_squared_sigma 
 _refln_observed_status 
   2   0   0    12105.02    12871.30    180.56 o 
   3   0   0        3.90        4.68      0.99 o 
   4   0   0     2009.80     1837.71     18.85 o 
   5   0   0      734.18      842.59      9.43 o 
   6   0   0      489.26      522.75      5.93 o 
   7   0   0      182.41      155.63      3.05 o 
   8   0   0      200.77      185.67      3.45 o 
   9   0   0       42.38       41.70      2.42 o 
  10   0   0        2.54        0.95      1.26 o 
  11   0   0       36.76       28.15      4.00 o 
  12   0   0       77.31       95.83      5.52 o 
  13   0   0      127.68      121.24      4.74 o 
  14   0   0      110.29      122.39     11.04 o 
   2   1   0      122.77      154.73      1.66 o 
   3   1   0      866.43      854.53      5.83 o 
   4   1   0       11.36       19.99      1.03 o 
   5   1   0     3707.03     3626.29     30.22 o 
   6   1   0       46.65       36.87      1.58 o 
   7   1   0       14.82       26.44      1.68 o 
   8   1   0      134.05      111.31      4.51 o 
   9   1   0      993.38      959.61     10.62 o 
  10   1   0     1067.16     1009.18     19.42 o 
  11   1   0      104.95       99.82      3.93 o 
  12   1   0        0.16       -1.12      1.37 o 
  13   1   0        0.66        0.74      1.23 o 
  14   1   0        7.30        0.00      3.35 o 
   0   2   0     8442.16     9384.99    126.57 o 
   1   2   0     7281.97     7897.92     65.67 o 
   2   2   0     4909.35     5236.11     51.43 o 
   3   2   0      490.67      497.64      4.15 o 
   4   2   0      767.88      710.64      8.26 o 
   5   2   0     2132.35     2234.87     15.08 o 
   6   2   0      392.25      440.04      4.08 o 
   7   2   0       51.51       44.63      1.50 o 
   8   2   0        1.74        2.26      0.99 o 
   9   2   0       45.11       46.96      1.63 o 
  10   2   0       98.61      107.17      2.53 o 
  11   2   0      185.81      188.28      3.27 o 
  12   2   0       67.73       62.31      2.30 o 
  13   2   0      125.71      135.41      3.96 o 
  14   2   0      131.05      132.76      9.74 o 
   1   3   0      670.86      637.24      7.79 o 
   2   3   0     4537.24     4639.56     36.33 o 
   3   3   0     2365.81     2315.85     15.71 o 
   4   3   0     1826.74     1681.76     15.41 o 
   5   3   0     6686.11     6941.63     60.98 o 
   6   3   0     3036.06     3106.52     27.04 o 
   7   3   0      141.33      148.44      3.58 o 
   8   3   0      974.84      963.18      9.70 o 
   9   3   0      474.01      481.18      5.17 o 
  10   3   0      482.20      502.31      5.33 o 
  11   3   0      249.13      235.19      3.59 o 
  12   3   0       77.85       77.24      2.31 o 
  13   3   0        2.40        0.61      2.09 o 
   0   4   0      339.36      508.14      8.04 o 
   1   4   0        0.17        6.72      1.49 o 
   2   4   0      101.08      108.08      2.35 o 
   3   4   0      200.16      167.61      2.56 o 
   4   4   0      829.06      755.22      6.82 o 
   5   4   0      483.35      478.98      5.02 o 
   6   4   0        3.99        6.55      1.60 o 
   7   4   0      650.73      608.15      5.37 o 
   8   4   0      246.51      253.66      3.51 o 
   9   4   0      265.67      261.69      5.65 o 
  10   4   0      272.07      276.83      3.89 o 
  11   4   0      299.65      304.08      4.47 o 
  12   4   0        0.11        0.00      1.24 o 
  13   4   0       13.46        8.16      5.68 o 
   1   5   0     1164.46     1151.36     10.91 o 
   2   5   0     1213.79     1239.96     10.30 o 
   3   5   0     1220.65     1310.37     11.97 o 
   4   5   0      853.08      769.16      8.00 o 
   5   5   0     3316.64     3362.89     25.72 o 
   6   5   0     1638.80     1645.64     14.74 o 
   7   5   0       10.50       12.35      1.85 o 
   8   5   0       55.09       51.94      2.11 o 
   9   5   0      371.93      392.47      5.45 o 
  10   5   0       64.36       76.59      2.64 o 
  11   5   0       18.52       24.29      2.40 o 
  12   5   0        9.24        7.83      3.58 o 
  13   5   0        1.43        3.14      2.68 o 
   0   6   0     2018.33     1895.78     44.16 o 
   1   6   0     1336.54     1320.75     23.68 o 
   2   6   0      644.01      751.98     10.82 o 
   3   6   0      517.06      587.20      6.33 o 
   4   6   0      397.91      405.64      5.65 o 
   5   6   0      147.29      144.82      3.52 o 
   6   6   0       19.11       24.43      2.48 o 
   7   6   0        7.73        6.84      1.78 o 
   8   6   0      110.38      110.31      2.82 o 
   9   6   0        9.89        7.07      1.83 o 
  10   6   0      127.10      134.38      3.10 o 
  11   6   0       75.40       70.69      2.84 o 
  12   6   0        2.14        1.02      2.85 o 
   1   7   0     1344.33     1280.29     16.35 o 
   2   7   0     2799.19     2757.44     32.29 o 
   3   7   0       28.16       22.04      2.33 o 
   4   7   0        0.06        0.46      1.72 o 
   5   7   0      301.97      308.53      4.95 o 
   6   7   0      276.88      271.32      5.20 o 
   7   7   0       54.37       64.44      4.11 o 
   8   7   0      113.59      110.13      4.81 o 
   9   7   0       71.69       77.95      3.30 o 
  10   7   0       52.96       55.37      2.87 o 
  11   7   0       15.56       11.71      3.69 o 
  12   7   0        0.13        5.18      4.89 o 
   0   8   0     1349.63     1336.86     21.63 o 
   1   8   0      435.97      432.09      7.51 o 
   2   8   0        6.60        6.95      2.25 o 
   3   8   0       54.77       67.18      3.71 o 
   4   8   0        9.98       11.68      2.50 o 
   5   8   0        1.22        0.86      1.90 o 
   6   8   0       85.44       85.42      3.44 o 
   7   8   0      202.68      214.68      5.88 o 
   8   8   0      119.91      112.72      4.87 o 
   9   8   0       20.44        6.89      3.87 o 
  10   8   0       65.20       36.86     16.75 o 
  11   8   0       53.60       50.88     10.00 o 
   1   9   0       16.46       13.20      3.72 o 
   2   9   0      111.54      102.88      5.30 o 
   3   9   0      226.80      223.81      7.15 o 
   4   9   0      241.87      230.20      5.68 o 
   5   9   0       34.19       40.87      3.35 o 
   6   9   0      163.50      167.02      5.22 o 
   7   9   0        6.71        6.57      3.07 o 
   8   9   0       46.37       38.11      3.77 o 
   9   9   0       42.95       29.35     12.11 o 
  10   9   0       47.68       33.93     10.14 o 
   0  10   0       46.97       42.97      6.01 o 
   1  10   0       64.52       63.75      4.68 o 
   2  10   0        0.43        2.39      2.41 o 
   3  10   0       42.12       45.46      3.89 o 
   4  10   0      200.59      195.35      5.62 o 
   5  10   0       60.74       65.55      4.52 o 
   6  10   0      222.56      205.45      5.48 o 
   7  10   0      111.91       96.48      5.25 o 
   8  10   0        8.86        4.15      3.11 o 
   9  10   0        3.19        2.55      2.89 o 
   1  11   0      171.02      182.73      5.95 o 
   2  11   0        3.61        8.42      3.31 o 
   3  11   0      111.64      119.23     11.39 o 
   4  11   0       89.86       88.00      4.58 o 
   5  11   0       32.15       29.40      3.79 o 
   6  11   0        1.74        4.92      2.77 o 
   7  11   0       20.29       25.74      4.03 o 
   0  12   0      365.59      364.82     13.88 o 
   1  12   0      264.95      265.14     10.14 o 
   2  12   0      285.06      294.56      9.83 o 
   3  12   0      245.68      277.58     12.62 o 
   4  12   0      168.19      195.81      6.71 o 
   5  12   0        1.47       -0.86      2.53 o 
 -14   1   1        7.91        3.31      3.15 o 
 -13   1   1        4.50        2.78      1.67 o 
 -12   1   1       12.92       16.04      2.23 o 
 -11   1   1       82.12       91.43      3.38 o 
 -10   1   1       28.57       28.53      2.15 o 
  -9   1   1      415.39      406.15      6.09 o 
  -8   1   1      378.02      345.36      4.32 o 
  -7   1   1       63.88       45.05      1.63 o 
  -6   1   1     1162.68     1254.55     10.36 o 
  -5   1   1       28.50       45.71      2.46 o 
  -4   1   1      369.24      399.56      3.88 o 
  -3   1   1      189.53      188.41      2.08 o 
  -2   1   1     1004.04     1018.36      7.03 o 
   1   1   1     6746.84     7300.45     55.82 o 
   2   1   1      763.15      827.07      8.39 o 
   3   1   1     1770.27     1926.61     25.68 o 
   4   1   1      211.03      173.69      2.81 o 
   5   1   1      273.14      238.33      2.69 o 
   6   1   1     1665.26     1759.00     18.17 o 
   7   1   1       59.97       61.96      1.68 o 
   8   1   1      424.75      413.81      4.43 o 
   9   1   1       29.27       26.39      1.51 o 
  10   1   1       10.59       11.55      1.37 o 
  11   1   1       15.46       13.13      1.47 o 
  12   1   1        0.85        0.48      1.00 o 
  13   1   1       69.95       75.14      6.58 o 
 -14   2   1       17.50        9.77      4.96 o 
 -13   2   1        9.27        7.90      1.81 o 
 -12   2   1        9.56        9.28      1.60 o 
 -11   2   1      291.96      271.25      4.13 o 
 -10   2   1        8.93       12.35      2.84 o 
  -9   2   1       43.81       42.26      3.46 o 
  -8   2   1       15.17       13.56      1.54 o 
  -7   2   1        0.71        0.80      1.20 o 
  -6   2   1       24.90       35.80      1.62 o 
  -5   2   1      139.20      112.63      1.67 o 
  -4   2   1      208.86      184.80      2.36 o 
  -3   2   1       31.41       30.75      1.65 o 
  -2   2   1      143.99      154.71      2.34 o 
  -1   2   1     1349.23     1414.80     12.93 o 
   0   2   1       94.18       90.56      2.06 o 
   1   2   1      507.48      495.71      3.70 o 
   2   2   1      507.75      517.10      4.51 o 
   3   2   1      103.75      131.04      1.87 o 
   4   2   1      295.88      349.47      3.31 o 
   5   2   1      356.61      428.78      5.31 o 
   6   2   1        4.01        5.44      0.82 o 
   7   2   1      741.36      794.99      8.70 o 
   8   2   1      235.37      234.47      3.02 o 
   9   2   1       40.46       35.97      1.55 o 
  10   2   1       25.89       31.01      1.54 o 
  11   2   1      395.21      382.10      6.51 o 
  12   2   1       30.10       31.18      5.80 o 
  13   2   1        0.75       -0.59      2.64 o 
 -14   3   1       56.10       69.87      3.79 o 
 -13   3   1        0.72       -0.35      1.31 o 
 -12   3   1       87.05      104.24      3.24 o 
 -11   3   1      285.29      273.95      4.12 o 
 -10   3   1        6.76        5.24      1.43 o 
  -9   3   1      166.11      165.74      3.71 o 
  -8   3   1     1690.61     1651.48     14.40 o 
  -7   3   1      593.22      588.03      6.19 o 
  -6   3   1       26.27       24.12      1.42 o 
  -5   3   1        5.10       11.46      1.20 o 
  -4   3   1      143.42      125.34      2.61 o 
  -3   3   1      839.68      783.13      6.32 o 
  -2   3   1      625.58      623.26      5.41 o 
  -1   3   1       39.56       50.01      2.09 o 
   0   3   1     3298.59     3277.03     28.39 o 
   1   3   1      265.73      213.60      3.10 o 
   2   3   1     1332.94     1464.01     14.39 o 
   3   3   1        1.43        1.79      0.74 o 
   4   3   1      264.08      238.02      2.75 o 
   5   3   1      252.26      241.77      2.93 o 
   6   3   1      353.04      351.82      3.44 o 
   7   3   1     1066.78     1014.44     13.19 o 
   8   3   1      300.24      292.66      3.73 o 
   9   3   1      366.76      357.61      4.11 o 
  10   3   1      196.58      179.34      2.91 o 
  11   3   1       20.17       18.24      2.80 o 
  12   3   1       48.28       27.24     18.93 o 
  13   3   1       15.73        9.55      4.42 o 
 -13   4   1        0.00        0.54      1.59 o 
 -12   4   1       82.76       83.01      4.66 o 
 -11   4   1      171.29      160.19      3.87 o 
 -10   4   1      213.60      214.06      3.49 o 
  -9   4   1     1066.57     1014.84      9.69 o 
  -8   4   1      573.89      570.88      5.88 o 
  -7   4   1       10.49       11.47      1.40 o 
  -6   4   1      274.74      265.28      3.64 o 
  -5   4   1       26.64       30.60      1.70 o 
  -4   4   1      254.39      282.13      3.46 o 
  -3   4   1      492.12      446.44      4.37 o 
  -2   4   1       25.26       11.38      2.08 o 
  -1   4   1       44.87       31.27      1.89 o 
   0   4   1     1396.17     1474.65     13.78 o 
   1   4   1      360.29      303.13      3.72 o 
   2   4   1     1531.17     1500.69     11.81 o 
   3   4   1       30.40       39.01      1.94 o 
   4   4   1      433.91      470.65      4.03 o 
   5   4   1       89.44       95.67      2.23 o 
   6   4   1      127.09      126.78      2.53 o 
   7   4   1      358.65      351.93      4.30 o 
   8   4   1      299.77      306.95      4.19 o 
   9   4   1      149.88      135.45      2.46 o 
  10   4   1       12.58       12.63      1.28 o 
  11   4   1        2.27        2.55      1.15 o 
  12   4   1       46.09       32.57      9.05 o 
  13   4   1       65.97       66.78     18.24 o 
 -13   5   1      103.92      109.17      4.90 o 
 -12   5   1       30.83       24.41      3.52 o 
 -11   5   1        4.26        6.55      1.71 o 
 -10   5   1      143.87      134.18      3.33 o 
  -9   5   1      143.76      141.75      3.65 o 
  -8   5   1       14.59       15.30      1.93 o 
  -7   5   1     2969.68     2902.07     25.92 o 
  -6   5   1     2583.69     2531.18     21.60 o 
  -5   5   1     1336.50     1292.01     13.07 o 
  -4   5   1      131.34      108.32      2.70 o 
  -3   5   1      101.29      121.23      2.88 o 
  -2   5   1     1194.30     1222.50     11.55 o 
  -1   5   1      130.84      126.46      3.11 o 
   0   5   1      146.35      162.76      3.34 o 
   1   5   1      199.44      234.45      3.62 o 
   2   5   1      212.85      178.25      3.63 o 
   3   5   1     1042.32     1096.70      9.84 o 
   4   5   1       89.04      128.58      2.54 o 
   5   5   1      460.89      473.53      4.79 o 
   6   5   1      254.38      247.04      3.83 o 
   7   5   1      276.32      281.03      5.83 o 
   8   5   1      160.97      152.49      3.13 o 
   9   5   1      710.18      694.69      9.57 o 
  10   5   1      395.85      390.16      4.82 o 
  11   5   1        0.06        0.54      1.01 o 
  12   5   1        1.27       -1.96      2.35 o 
 -12   6   1       69.38       75.71     10.41 o 
 -11   6   1      139.37      145.61      3.89 o 
 -10   6   1      415.85      429.14      7.34 o 
  -9   6   1       53.38       56.11      2.52 o 
  -8   6   1      473.61      463.39      5.99 o 
  -7   6   1       22.57       22.48      2.49 o 
  -6   6   1       33.69       32.92      3.37 o 
  -5   6   1       13.45       18.99      2.01 o 
  -4   6   1      375.19      392.41      5.36 o 
  -3   6   1      453.76      434.87      5.25 o 
  -2   6   1     1076.42     1050.83     12.29 o 
  -1   6   1      378.06      340.88      5.24 o 
   0   6   1        7.72       12.49      2.22 o 
   1   6   1      276.62      261.13      4.51 o 
   2   6   1      172.98      166.84      3.73 o 
   3   6   1     1295.88     1205.00     10.84 o 
   4   6   1      596.62      559.84      7.11 o 
   5   6   1     1069.14     1017.84      9.54 o 
   6   6   1      521.55      509.75      7.85 o 
   7   6   1      279.50      277.83      4.35 o 
   8   6   1      185.91      195.27      3.28 o 
   9   6   1        3.66        7.41      1.43 o 
  10   6   1       14.44       11.29      2.34 o 
  11   6   1       30.25       16.32      6.04 o 
  12   6   1       77.35       81.34      5.24 o 
 -12   7   1        1.82        1.39      2.11 o 
 -11   7   1       33.78       29.15      6.15 o 
 -10   7   1        3.87        8.94      2.19 o 
  -9   7   1       86.03       90.01      3.12 o 
  -8   7   1     1270.54     1235.15     14.80 o 
  -7   7   1      303.57      293.31      6.05 o 
  -6   7   1      772.29      748.32      9.92 o 
  -5   7   1      514.69      486.42      6.46 o 
  -4   7   1      127.92      133.58      4.58 o 
  -3   7   1       18.97       23.72      2.37 o 
  -2   7   1      137.73      149.40      4.79 o 
  -1   7   1        4.62        6.08      3.19 o 
   0   7   1      285.92      276.85      8.20 o 
   1   7   1       92.38       86.17      3.16 o 
   2   7   1        9.00        9.24      2.46 o 
   3   7   1       40.62       50.67      2.83 o 
   4   7   1      143.15      153.56      3.92 o 
   5   7   1       18.18       15.06      2.21 o 
   6   7   1      456.12      451.06      6.70 o 
   7   7   1      336.62      330.67      6.19 o 
   8   7   1      776.91      799.51     10.50 o 
   9   7   1       23.48       27.50      3.01 o 
  10   7   1        6.46        4.34      1.62 o 
  11   7   1       76.00       95.78      5.18 o 
 -11   8   1      155.83      157.31      4.88 o 
 -10   8   1       19.82       16.50      3.54 o 
  -9   8   1        5.16        0.96      2.60 o 
  -8   8   1      618.23      597.77     10.30 o 
  -7   8   1      402.68      387.85      7.48 o 
  -6   8   1      183.76      183.98      4.25 o 
  -5   8   1       98.78       94.39      3.45 o 
  -4   8   1      775.74      776.48      9.56 o 
  -3   8   1     1438.30     1394.81     14.06 o 
  -2   8   1     1047.18     1024.10     16.22 o 
  -1   8   1     1395.54     1375.49     15.81 o 
   0   8   1     1064.45     1061.59     18.21 o 
   1   8   1       90.02       84.93      4.14 o 
   2   8   1       51.19       57.26      3.24 o 
   3   8   1     1054.13     1055.77     15.39 o 
   4   8   1     1513.25     1474.81     14.52 o 
   5   8   1      958.94      892.56     10.55 o 
   6   8   1       37.91       36.39      2.72 o 
   7   8   1       15.46        8.26      3.52 o 
   8   8   1       41.35       31.07      7.19 o 
   9   8   1      291.73      285.24      5.78 o 
  10   8   1      136.56      140.22      4.27 o 
 -10   9   1       57.13       70.35      3.91 o 
  -9   9   1       10.39        9.76      3.57 o 
  -8   9   1      189.02      185.30      6.80 o 
  -7   9   1      284.26      297.02      7.48 o 
  -6   9   1      514.72      502.17      7.73 o 
  -5   9   1      402.33      393.62      6.43 o 
  -4   9   1       81.08       82.29      3.65 o 
  -3   9   1        7.72        7.66      2.50 o 
  -2   9   1       83.36       82.35      3.74 o 
  -1   9   1        0.42        0.23      2.35 o 
   0   9   1      102.30       90.44      4.94 o 
   1   9   1      314.70      321.12      5.99 o 
   2   9   1      548.49      549.82      8.46 o 
   3   9   1      340.18      343.15      5.98 o 
   4   9   1       59.57       69.67      3.71 o 
   5   9   1        2.50        1.11      2.12 o 
   6   9   1      381.46      371.64      6.89 o 
   7   9   1      372.20      374.51      8.05 o 
   8   9   1      548.58      536.59      9.57 o 
   9   9   1      172.32      157.95      5.91 o 
  -9  10   1        7.97        8.65      3.81 o 
  -8  10   1       11.39        6.18      2.94 o 
  -7  10   1        3.54        4.20      2.80 o 
  -6  10   1      109.23      105.55      4.90 o 
  -5  10   1        9.47        8.69      2.79 o 
  -4  10   1       49.91       53.22      3.81 o 
  -3  10   1      528.17      553.10      8.77 o 
  -2  10   1      934.34      955.39     19.27 o 
  -1  10   1       96.85      109.36      5.27 o 
   0  10   1      540.64      556.90      9.84 o 
   1  10   1       14.41       18.00      3.75 o 
   2  10   1      146.88      149.64      4.91 o 
   3  10   1      169.17      178.82      5.36 o 
   4  10   1      156.19      164.02      5.79 o 
   5  10   1        0.14        1.75      2.47 o 
   6  10   1        1.61        1.28      2.15 o 
   7  10   1       18.83       16.93      3.56 o 
   8  10   1       35.24       32.80      7.47 o 
  -7  11   1      327.06      344.48      8.29 o 
  -6  11   1      567.29      572.42      9.69 o 
  -5  11   1      235.15      231.69      6.55 o 
  -4  11   1      189.62      192.22      6.29 o 
  -3  11   1       59.93       53.93      4.54 o 
  -2  11   1       17.59       15.60      3.36 o 
  -1  11   1       72.50       88.10      5.55 o 
   0  11   1      583.61      584.81     11.14 o 
   1  11   1      150.59      177.00      7.05 o 
   2  11   1      802.06      806.28     14.11 o 
   3  11   1      610.82      654.57     13.12 o 
   4  11   1      181.28      212.46      7.97 o 
   5  11   1        9.88        6.21      3.08 o 
   6  11   1      315.88      294.02      6.65 o 
   7  11   1      269.46      276.92      8.19 o 
  -5  12   1       48.30       44.82      4.39 o 
  -4  12   1        0.13        3.74      3.09 o 
  -3  12   1       78.53       81.96      6.09 o 
  -2  12   1      299.45      307.69     14.21 o 
  -1  12   1      405.88      403.14     12.24 o 
   0  12   1       10.64       16.99      4.31 o 
   1  12   1       27.74       36.21      4.93 o 
   2  12   1      225.01      226.33      7.51 o 
   3  12   1      130.03      141.68      5.81 o 
   4  12   1       20.07       25.42      3.92 o 
   5  12   1       28.00       20.40      4.19 o 
 -14   0   2       92.28       92.59      5.07 o 
 -13   0   2      185.25      197.39      6.21 o 
 -12   0   2     1103.15     1065.43     18.58 o 
 -11   0   2       53.90       65.03      2.99 o 
 -10   0   2      316.61      261.31      5.34 o 
  -9   0   2      211.85      216.38      4.53 o 
  -8   0   2      439.12      451.90      6.21 o 
  -7   0   2      236.38      206.81      4.72 o 
  -6   0   2     6471.33     7662.59    107.11 o 
  -5   0   2      225.44      166.19      4.26 o 
  -4   0   2    18594.13    18617.26    303.32 o 
  -3   0   2    47157.79    42958.95    867.40 o 
  -2   0   2     4171.92     4498.71     60.88 o 
  -1   0   2      630.09      644.68      4.23 o 
   0   0   2    24845.08    23145.98    311.25 o 
   1   0   2     2184.88     2358.92     91.64 o 
   2   0   2     3811.52     4193.04     73.56 o 
   3   0   2    10021.06    10904.55    122.45 o 
   4   0   2     5002.08     5344.68    142.04 o 
   5   0   2      597.93      570.80      6.36 o 
   6   0   2      608.97      562.08      9.67 o 
   7   0   2       44.33       33.76      1.78 o 
   8   0   2      175.06      158.66      4.09 o 
   9   0   2      276.21      253.64     10.57 o 
  10   0   2      621.93      573.65     26.18 o 
  11   0   2      329.53      313.55     24.29 o 
  12   0   2      174.02      182.96     12.30 o 
  13   0   2        1.24       -0.32      5.05 o 
 -14   1   2       43.39       -1.04      3.23 o 
 -13   1   2       95.42       97.87      3.25 o 
 -12   1   2      220.59      208.08      4.33 o 
 -11   1   2        3.48        4.71      1.63 o 
 -10   1   2      337.66      329.64      5.27 o 
  -9   1   2      674.67      658.06      6.98 o 
  -8   1   2      407.93      397.11      4.64 o 
  -7   1   2      232.07      244.13      3.42 o 
  -6   1   2       70.59       49.47      1.60 o 
  -5   1   2     8146.14     8692.55     85.25 o 
  -4   1   2      444.26      401.89      4.26 o 
  -3   1   2     1433.67     1456.15     19.90 o 
  -2   1   2     4973.02     5402.89     76.07 o 
  -1   1   2       27.94       24.26      2.33 o 
   0   1   2     4350.49     4976.75     41.36 o 
   1   1   2     8942.45     9896.96     76.96 o 
   2   1   2       52.02       59.19      1.80 o 
   3   1   2      145.42      146.79      1.97 o 
   4   1   2        0.18        1.42      0.38 o 
   5   1   2     1253.74     1171.69      9.19 o 
   6   1   2     1951.17     1898.05     16.76 o 
   7   1   2     1536.91     1536.91     12.32 o 
   8   1   2        0.38        1.19      0.86 o 
   9   1   2      147.07      141.69      2.77 o 
  10   1   2      560.89      543.74      8.81 o 
  11   1   2      217.75      215.53      6.00 o 
  12   1   2        0.08        0.79      3.57 o 
  13   1   2       20.33       16.73     15.61 o 
 -14   2   2      254.79      246.34      4.15 o 
 -13   2   2      320.00      311.42      4.83 o 
 -12   2   2      145.05      152.98      4.00 o 
 -11   2   2        0.04        0.09      1.37 o 
 -10   2   2        6.52        4.31      1.77 o 
  -9   2   2       20.49       25.28      2.41 o 
  -8   2   2      195.96      209.53      3.41 o 
  -7   2   2      307.76      327.47      4.52 o 
  -6   2   2        0.35        0.15      1.06 o 
  -5   2   2      201.57      185.85      2.86 o 
  -4   2   2     1918.68     1769.19     12.70 o 
  -3   2   2      366.50      330.93      2.84 o 
  -2   2   2       20.43       30.48      1.96 o 
  -1   2   2     6573.72     7142.48     66.70 o 
   0   2   2    32485.59    32944.97    389.54 o 
   1   2   2     5323.25     5537.26     64.09 o 
   2   2   2     9590.99    10351.41    106.98 o 
   3   2   2      586.54      620.12      5.42 o 
   4   2   2      129.78      102.40      2.28 o 
   5   2   2      119.23      136.05      1.76 o 
   6   2   2      152.25      170.16      2.04 o 
   7   2   2     1215.65     1200.07      8.68 o 
   8   2   2      444.22      427.23      3.86 o 
   9   2   2       16.09       16.54      1.40 o 
  10   2   2      285.25      260.35      6.64 o 
  11   2   2      281.22      274.72      9.19 o 
  12   2   2        1.84        1.71      2.10 o 
  13   2   2       10.04        7.19      7.41 o 
 -14   3   2      114.62      111.04      3.34 o 
 -13   3   2       36.33       37.16      2.86 o 
 -12   3   2      213.25      229.59      4.52 o 
 -11   3   2        1.62        3.11      1.66 o 
 -10   3   2      476.28      481.93      5.65 o 
  -9   3   2     1025.28      996.56      9.41 o 
  -8   3   2     1797.27     1757.84     15.39 o 
  -7   3   2     1003.45      943.02      8.28 o 
  -6   3   2      223.10      192.33      2.37 o 
  -5   3   2       20.20       21.14      1.32 o 
  -4   3   2      231.89      241.76      2.78 o 
  -3   3   2       51.78       35.00      1.48 o 
  -2   3   2     1031.86      978.12      8.63 o 
  -1   3   2     3452.38     3406.69     29.79 o 
   0   3   2        2.36        1.90      1.14 o 
   1   3   2     1296.94     1307.58     13.05 o 
   2   3   2     8470.40     9370.39     94.87 o 
   3   3   2       77.91       68.83      1.53 o 
   4   3   2        0.52        2.91      0.88 o 
   5   3   2     8987.52     9708.23     81.07 o 
   6   3   2     5065.22     5261.16     57.06 o 
   7   3   2      214.69      239.93      3.04 o 
   8   3   2      651.74      661.15      5.46 o 
   9   3   2       48.76       50.72      1.35 o 
  10   3   2      183.47      176.72      6.24 o 
  11   3   2       31.62       29.68      3.00 o 
  12   3   2        5.98        5.24      2.55 o 
  13   3   2        6.57        1.01      4.90 o 
 -14   4   2      205.98      202.31      5.94 o 
 -13   4   2      104.03      104.29      3.58 o 
 -12   4   2       41.99       46.99      2.68 o 
 -11   4   2       23.73       19.91      2.05 o 
 -10   4   2      194.19      184.23      3.94 o 
  -9   4   2        0.53        0.84      1.40 o 
  -8   4   2       56.59       54.01      2.44 o 
  -7   4   2      337.82      307.08      3.50 o 
  -6   4   2      140.80      146.54      2.74 o 
  -5   4   2      756.07      733.57      7.18 o 
  -4   4   2      728.89      663.01      6.05 o 
  -3   4   2     2798.38     3316.52     26.10 o 
  -2   4   2      530.10      625.57      6.51 o 
  -1   4   2     1405.40     1458.51     13.14 o 
   0   4   2     3819.15     3731.13     33.49 o 
   1   4   2     4902.30     4994.45     40.71 o 
   2   4   2      480.30      410.86      4.39 o 
   3   4   2      954.83     1020.59      7.38 o 
   4   4   2      163.20      133.03      2.08 o 
   5   4   2      487.02      502.79      5.14 o 
   6   4   2       76.42       83.09      2.82 o 
   7   4   2      127.59      123.42      1.99 o 
   8   4   2      551.92      530.93      5.11 o 
   9   4   2       10.58        5.99      1.29 o 
  10   4   2        5.41        5.68      0.94 o 
  11   4   2      359.27      354.36     10.73 o 
  12   4   2       16.30        8.53      3.17 o 
 -13   5   2        9.54        9.27      2.02 o 
 -12   5   2       33.60       29.79      2.35 o 
 -11   5   2        0.53        2.02      1.82 o 
 -10   5   2      201.72      193.67      4.20 o 
  -9   5   2     1357.65     1314.86     12.74 o 
  -8   5   2      223.25      216.89      3.85 o 
  -7   5   2     2365.34     2276.06     19.80 o 
  -6   5   2       69.64       75.77      2.79 o 
  -5   5   2     1631.91     1635.26     20.53 o 
  -4   5   2      128.13       84.04      2.66 o 
  -3   5   2     1376.25     1429.72     13.33 o 
  -2   5   2     1402.34     1380.88     13.46 o 
  -1   5   2     1128.26     1151.80     11.42 o 
   0   5   2      138.58      120.25      3.02 o 
   1   5   2      963.78      984.85      8.68 o 
   2   5   2     1023.74      988.02      8.70 o 
   3   5   2       36.33       35.65      1.99 o 
   4   5   2      113.60      105.88      2.35 o 
   5   5   2     1017.26     1061.30      8.61 o 
   6   5   2      837.37      868.71      8.56 o 
   7   5   2      295.94      302.76      3.64 o 
   8   5   2        0.02       -0.84      0.96 o 
   9   5   2        9.10        7.00      1.43 o 
  10   5   2        1.33        2.45      1.29 o 
  11   5   2       15.58       14.07      4.27 o 
  12   5   2        1.55       -2.43      2.54 o 
 -13   6   2       35.21       34.25      2.73 o 
 -12   6   2       87.80       95.52      3.71 o 
 -11   6   2       40.67       41.84      2.71 o 
 -10   6   2      271.24      249.01      4.62 o 
  -9   6   2      930.11      908.80     10.56 o 
  -8   6   2      130.02      132.05      3.98 o 
  -7   6   2       99.73      102.37      5.10 o 
  -6   6   2        4.15        5.06      2.10 o 
  -5   6   2      163.70      161.73      3.63 o 
  -4   6   2      597.83      544.95      6.09 o 
  -3   6   2      571.46      540.83      6.31 o 
  -2   6   2      308.48      327.83      5.24 o 
  -1   6   2     1235.87     1284.26     13.66 o 
   0   6   2     1079.26     1064.78     10.90 o 
   1   6   2      433.20      439.38      5.21 o 
   2   6   2      162.61      168.49      3.32 o 
   3   6   2      195.35      204.94      3.55 o 
   4   6   2       23.75       21.43      1.89 o 
   5   6   2       71.05       77.54      2.56 o 
   6   6   2        0.72        2.63      1.91 o 
   7   6   2      110.10      100.69      3.57 o 
   8   6   2       12.89        8.11      1.49 o 
   9   6   2        0.88        1.39      1.04 o 
  10   6   2      111.26      133.59      5.02 o 
  11   6   2      102.76      128.03      9.51 o 
 -12   7   2       13.91       13.78      2.64 o 
 -11   7   2        0.77        2.67      2.71 o 
 -10   7   2       67.82       61.90      3.98 o 
  -9   7   2      202.07      199.69      4.43 o 
  -8   7   2       24.54       19.30      2.97 o 
  -7   7   2      176.14      166.22      5.37 o 
  -6   7   2      746.96      719.23      9.34 o 
  -5   7   2     2791.54     2744.13     27.17 o 
  -4   7   2     1159.22     1038.19     11.03 o 
  -3   7   2      523.01      521.65      6.58 o 
  -2   7   2      292.04      296.88      5.71 o 
  -1   7   2     1306.47     1333.30     14.30 o 
   0   7   2       10.06       19.10      2.83 o 
   1   7   2      358.71      340.04      7.35 o 
   2   7   2      104.98       99.07      3.20 o 
   3   7   2       32.85       40.13      2.67 o 
   4   7   2      100.48       97.41      3.10 o 
   5   7   2        4.86        2.82      1.74 o 
   6   7   2       21.60       22.76      2.56 o 
   7   7   2        0.59        2.99      1.81 o 
   8   7   2        1.71        0.18      1.33 o 
   9   7   2       88.24       87.73      5.50 o 
  10   7   2        3.16       -0.36      3.24 o 
  11   7   2       33.14       33.95     12.67 o 
 -11   8   2       11.47        6.84      2.84 o 
 -10   8   2       37.85       46.01      3.18 o 
  -9   8   2        3.48       -0.13      2.03 o 
  -8   8   2        7.20        8.53      2.89 o 
  -7   8   2      109.84      101.47      4.31 o 
  -6   8   2      127.57      126.35      4.75 o 
  -5   8   2       99.23      102.73      3.57 o 
  -4   8   2      659.62      683.08      8.74 o 
  -3   8   2      215.31      196.38      4.59 o 
  -2   8   2      125.58      137.28      4.84 o 
  -1   8   2      112.26      103.25      6.07 o 
   0   8   2       94.62       91.82      4.27 o 
   1   8   2      119.51      127.94      4.70 o 
   2   8   2      148.80      146.00      4.13 o 
   3   8   2       81.69       81.85      3.85 o 
   4   8   2      131.30      128.49      3.86 o 
   5   8   2      227.97      212.79      4.90 o 
   6   8   2       30.65       27.61      2.37 o 
   7   8   2       49.00       50.40      3.23 o 
   8   8   2       10.39        7.13      2.27 o 
   9   8   2       11.83        5.72      2.69 o 
  10   8   2       28.96        9.59      8.13 o 
 -10   9   2        0.39        1.93      2.35 o 
  -9   9   2       73.84       84.64      5.61 o 
  -8   9   2        0.08        2.46      2.63 o 
  -7   9   2       16.35       15.55      3.17 o 
  -6   9   2      247.39      235.52      5.68 o 
  -5   9   2      154.88      150.28      4.42 o 
  -4   9   2        0.40       -0.08      1.95 o 
  -3   9   2        6.98        9.71      2.47 o 
  -2   9   2        1.24        5.14      3.27 o 
  -1   9   2        0.01       -1.00      2.63 o 
   0   9   2      626.78      608.60     15.76 o 
   1   9   2        0.89        0.79      2.02 o 
   2   9   2      102.25      105.34      4.26 o 
   3   9   2       52.73       49.55      3.17 o 
   4   9   2      129.19      123.62      4.00 o 
   5   9   2      242.43      240.13      5.24 o 
   6   9   2       92.65      104.25      4.53 o 
   7   9   2       15.93       11.80      3.97 o 
   8   9   2        8.09        6.12      3.05 o 
   9   9   2       32.99       30.61      8.11 o 
  -9  10   2       36.00       31.36      4.35 o 
  -8  10   2        3.35        0.77      2.59 o 
  -7  10   2       20.07       17.89      3.54 o 
  -6  10   2        9.77        8.21      2.95 o 
  -5  10   2        4.38        4.64      2.46 o 
  -4  10   2        2.70        5.40      2.66 o 
  -3  10   2        1.26       -0.50      2.29 o 
  -2  10   2        7.00        7.10      3.80 o 
  -1  10   2      425.79      431.44      8.70 o 
   0  10   2      435.95      413.46      8.11 o 
   1  10   2       31.85       27.94      3.42 o 
   2  10   2       53.80       55.32      4.00 o 
   3  10   2      377.37      382.44      7.36 o 
   4  10   2      714.08      695.61      9.89 o 
   5  10   2       41.20       38.77      3.29 o 
   6  10   2       33.20       32.88      3.17 o 
   7  10   2      267.73      282.76      6.93 o 
   8  10   2        0.83        1.29      2.95 o 
  -8  11   2        0.26       -0.37      2.82 o 
  -7  11   2       11.48        9.05      3.98 o 
  -6  11   2       13.79       13.79      3.57 o 
  -5  11   2       30.23       29.26      3.59 o 
  -4  11   2      162.85      174.83      5.59 o 
  -3  11   2      144.00      158.83      6.15 o 
  -2  11   2      100.81      115.98      5.01 o 
  -1  11   2      524.14      533.56     10.62 o 
   0  11   2       27.01       30.82      4.26 o 
   1  11   2       53.43       55.42      4.83 o 
   2  11   2        1.17        3.47      3.54 o 
   3  11   2       31.35       36.32      4.02 o 
   4  11   2       20.59       20.22      3.33 o 
   5  11   2       13.46       17.16      3.49 o 
   6  11   2       88.26       97.24      6.54 o 
  -5  12   2       85.83       96.34      5.89 o 
  -4  12   2       58.58       74.77      5.57 o 
  -3  12   2       72.89       75.28      5.14 o 
  -2  12   2       22.33       23.20      4.33 o 
  -1  12   2        0.14        1.11      3.21 o 
   0  12   2      119.86      123.55      7.21 o 
   1  12   2      118.99      135.56      6.47 o 
   2  12   2       77.51       95.88      5.23 o 
   3  12   2       23.35       29.99      5.09 o 
   4  12   2       61.08       66.46      5.91 o 
 -15   1   3       24.11       18.93      7.28 o 
 -14   1   3        8.59        6.76      2.23 o 
 -13   1   3        2.66        2.02      1.74 o 
 -12   1   3        5.20        9.15      1.87 o 
 -11   1   3      594.09      513.74      6.50 o 
 -10   1   3        2.58        3.93      1.90 o 
  -9   1   3      157.70      168.06      3.62 o 
  -8   1   3      105.41      100.76      2.91 o 
  -7   1   3        3.48        1.27      1.09 o 
  -6   1   3     1688.72     1775.20     15.63 o 
  -5   1   3        1.61        1.38      0.90 o 
  -4   1   3     3021.12     3151.90     56.14 o 
  -3   1   3     2133.18     2186.64     20.64 o 
  -2   1   3       86.34       95.89      3.12 o 
  -1   1   3     2846.18     3054.05     22.00 o 
   0   1   3     8385.37     9030.70     70.07 o 
   1   1   3     1940.29     2069.18     34.08 o 
   2   1   3     2471.28     2599.24     31.69 o 
   3   1   3     1787.48     1832.23     14.17 o 
   4   1   3      299.83      358.67      3.50 o 
   5   1   3       79.71       81.11      1.85 o 
   6   1   3       64.85       68.51      1.92 o 
   7   1   3       92.86       93.28      2.63 o 
   8   1   3      200.90      201.00      4.31 o 
   9   1   3       45.82       48.77      1.83 o 
  10   1   3       12.88       12.70      1.51 o 
  11   1   3       11.46        7.87      2.40 o 
  12   1   3        9.46        5.85      4.57 o 
 -14   2   3       39.25       31.15      5.91 o 
 -13   2   3        5.24        3.32      1.86 o 
 -12   2   3        5.90        6.50      2.09 o 
 -11   2   3       14.00       18.01      2.41 o 
 -10   2   3       14.33       12.90      2.05 o 
  -9   2   3       22.40       24.18      2.63 o 
  -8   2   3      163.92      163.68      4.42 o 
  -7   2   3        9.31       11.82      2.82 o 
  -6   2   3      884.11      904.71     14.34 o 
  -5   2   3       61.06       67.13      2.49 o 
  -4   2   3       26.40       22.99      0.83 o 
  -3   2   3       15.34       16.99      0.86 o 
  -2   2   3       82.71       84.05      2.61 o 
  -1   2   3    25442.56    26586.88    299.31 o 
   0   2   3     5774.10     6619.85     59.44 o 
   1   2   3     1865.78     1865.17     16.22 o 
   2   2   3      618.65      723.87      4.52 o 
   3   2   3     2059.24     2262.11     31.98 o 
   4   2   3        2.38        1.64      1.44 o 
   5   2   3       38.18       51.24      1.82 o 
   6   2   3        1.71        3.38      1.38 o 
   7   2   3       14.82       12.58      1.63 o 
   8   2   3     1830.99     1837.19     40.21 o 
   9   2   3       13.50       14.76      1.82 o 
  10   2   3       13.01       14.02      1.86 o 
  11   2   3        0.71        0.15      1.27 o 
  12   2   3        2.27        0.75      3.90 o 
 -14   3   3       16.32       23.30      2.61 o 
 -13   3   3        3.05        0.87      1.60 o 
 -12   3   3      189.12      176.33      4.22 o 
 -11   3   3      445.22      431.75      6.78 o 
 -10   3   3      145.94      132.20      4.38 o 
  -9   3   3       39.23       38.71      2.33 o 
  -8   3   3       42.47       39.57      1.91 o 
  -7   3   3      342.38      336.77      4.49 o 
  -6   3   3      355.23      334.46      3.29 o 
  -5   3   3     1686.61     1816.92     19.62 o 
  -4   3   3     3173.40     3380.12     36.25 o 
  -3   3   3     2657.70     2817.00     31.32 o 
  -2   3   3     1730.53     1815.86     15.84 o 
  -1   3   3       45.02       62.89      2.23 o 
   0   3   3     2124.95     2246.57     16.94 o 
   1   3   3       11.31       17.31      1.10 o 
   2   3   3     2679.59     3124.90     25.58 o 
   3   3   3       27.38       22.55      0.97 o 
   4   3   3        7.61        2.91      0.79 o 
   5   3   3      350.14      366.10      2.83 o 
   6   3   3      353.62      382.41      3.64 o 
   7   3   3      318.48      295.25      2.26 o 
   8   3   3       21.98       28.21      3.54 o 
   9   3   3      235.24      231.81      4.84 o 
  10   3   3       31.67       31.23      2.64 o 
  11   3   3       28.41       27.43      2.47 o 
  12   3   3       26.04       28.99      7.18 o 
 -14   4   3       42.78       41.07      3.82 o 
 -13   4   3       47.52       47.12      3.80 o 
 -12   4   3       36.73       35.67      4.11 o 
 -11   4   3      130.44      120.84      3.30 o 
 -10   4   3      496.07      501.98      6.47 o 
  -9   4   3      470.35      449.99      5.80 o 
  -8   4   3      203.98      198.60      3.77 o 
  -7   4   3      173.44      171.56      2.83 o 
  -6   4   3      858.71      838.74      8.72 o 
  -5   4   3      141.03      138.79      2.74 o 
  -4   4   3        9.00       14.36      1.69 o 
  -3   4   3     3531.61     3790.33     34.54 o 
  -2   4   3     1177.19     1086.81      9.97 o 
  -1   4   3     1655.95     1643.30     15.40 o 
   0   4   3        0.53        2.56      1.39 o 
   1   4   3      216.12      245.35      3.04 o 
   2   4   3     2996.22     3516.38     25.94 o 
   3   4   3        0.08        0.59      0.88 o 
   4   4   3       66.78       73.67      2.19 o 
   5   4   3        2.58        1.30      1.06 o 
   6   4   3      362.63      350.48      3.21 o 
   7   4   3       58.85       48.87      2.21 o 
   8   4   3        4.13        4.31      1.06 o 
   9   4   3       19.95       10.66      2.55 o 
  10   4   3      158.95      156.82      4.79 o 
  11   4   3        0.58        2.43      1.88 o 
  12   4   3        3.95        7.04      6.35 o 
 -13   5   3        0.93       -0.27      1.82 o 
 -12   5   3       25.69       27.04      2.97 o 
 -11   5   3       47.02       48.30      2.61 o 
 -10   5   3      178.50      186.83      3.84 o 
  -9   5   3     1431.36     1385.06     13.12 o 
  -8   5   3      665.99      630.51      6.17 o 
  -7   5   3      244.71      256.63      5.60 o 
  -6   5   3     1059.10     1056.30     11.86 o 
  -5   5   3      252.59      257.37      4.32 o 
  -4   5   3        5.02        2.75      1.35 o 
  -3   5   3     2030.25     2154.63     21.32 o 
  -2   5   3       35.55       37.23      2.56 o 
  -1   5   3      554.65      586.29      6.54 o 
   0   5   3       10.51       11.60      1.66 o 
   1   5   3      633.41      590.58      5.68 o 
   2   5   3      609.30      627.96      5.84 o 
   3   5   3      203.20      179.41      2.66 o 
   4   5   3      251.29      263.93      3.49 o 
   5   5   3      162.36      175.72      3.49 o 
   6   5   3      270.97      277.74      4.56 o 
   7   5   3        2.81        6.02      1.33 o 
   8   5   3      180.69      175.15      5.40 o 
   9   5   3      223.42      219.36      9.20 o 
  10   5   3      178.87      164.91      5.09 o 
  11   5   3        1.13        2.64      2.85 o 
 -13   6   3       11.92       11.70      2.71 o 
 -12   6   3       10.60        8.80      2.32 o 
 -11   6   3       51.10       49.52      3.22 o 
 -10   6   3      108.54      108.59      4.67 o 
  -9   6   3      405.16      385.41      6.07 o 
  -8   6   3      488.96      475.14      7.26 o 
  -7   6   3     1252.56     1222.18     13.35 o 
  -6   6   3     1680.27     1653.03     18.25 o 
  -5   6   3     1080.52     1016.57     10.22 o 
  -4   6   3      308.68      285.82      4.80 o 
  -3   6   3      161.93      167.86      5.51 o 
  -2   6   3      219.91      217.79      4.79 o 
  -1   6   3      171.25      152.18      4.10 o 
   0   6   3      417.01      367.91      4.85 o 
   1   6   3      242.42      234.96      4.07 o 
   2   6   3       97.57       81.42      2.82 o 
   3   6   3        0.30        1.00      1.35 o 
   4   6   3        0.17       -0.68      1.32 o 
   5   6   3      110.22      105.47      2.56 o 
   6   6   3       59.55       63.23      4.59 o 
   7   6   3       28.05       33.38      3.18 o 
   8   6   3       29.11       32.16      1.51 o 
   9   6   3      136.04      142.33      3.81 o 
  10   6   3      116.66      115.53      4.75 o 
  11   6   3       10.94        4.81      3.38 o 
 -12   7   3       69.38       72.74      3.83 o 
 -11   7   3      198.26      201.71      6.05 o 
 -10   7   3      101.96      105.04      4.10 o 
  -9   7   3       77.96       69.47      5.81 o 
  -8   7   3       50.86       57.90      3.30 o 
  -7   7   3      344.66      359.06      7.26 o 
  -6   7   3     1006.32      979.40     12.10 o 
  -5   7   3     1423.46     1400.87     13.70 o 
  -4   7   3     1131.39     1126.54     11.26 o 
  -3   7   3      157.22      172.18      4.80 o 
  -2   7   3        2.57        2.87      2.31 o 
  -1   7   3        9.68       14.06      2.55 o 
   0   7   3       11.86        9.83      2.13 o 
   1   7   3       21.80       21.51      2.49 o 
   2   7   3      322.89      307.41      5.25 o 
   3   7   3     1051.02     1027.66     14.55 o 
   4   7   3      634.97      646.19      7.13 o 
   5   7   3       74.69       78.71      3.06 o 
   6   7   3       26.22       28.96      2.61 o 
   7   7   3      183.04      180.55      8.38 o 
   8   7   3      130.04      126.34      4.49 o 
   9   7   3       40.48       35.26      3.87 o 
  10   7   3      120.90      119.20      7.31 o 
 -12   8   3       13.74        7.91      3.41 o 
 -11   8   3        2.62        4.87      3.69 o 
 -10   8   3        1.17        3.56      2.06 o 
  -9   8   3        0.99        2.23      2.34 o 
  -8   8   3      530.56      506.79      8.87 o 
  -7   8   3      663.11      624.34      8.94 o 
  -6   8   3      524.45      493.40     14.78 o 
  -5   8   3      432.92      415.90      6.59 o 
  -4   8   3      220.48      216.47      4.97 o 
  -3   8   3      344.53      354.27      8.51 o 
  -2   8   3      366.54      366.49      7.13 o 
  -1   8   3      436.24      422.25      7.51 o 
   0   8   3     1425.99     1395.42     15.83 o 
   1   8   3      935.14      873.72     10.94 o 
   2   8   3     1010.89      997.39     13.98 o 
   3   8   3       20.38       27.96      2.52 o 
   4   8   3       53.85       56.03      3.06 o 
   5   8   3      110.35      108.68      3.64 o 
   6   8   3        0.56       -0.08      1.61 o 
   7   8   3      183.18      179.85      5.33 o 
   8   8   3      446.81      451.74      7.18 o 
   9   8   3      221.61      247.01      7.52 o 
 -11   9   3      115.65      117.86      4.38 o 
 -10   9   3       63.46       69.58      3.69 o 
  -9   9   3       52.68       45.88      3.78 o 
  -8   9   3       18.30       18.16      3.24 o 
  -7   9   3      166.02      169.63      5.90 o 
  -6   9   3      379.65      380.48      6.48 o 
  -5   9   3      609.38      592.85      8.72 o 
  -4   9   3      414.46      414.83      7.02 o 
  -3   9   3      267.49      255.71      6.93 o 
  -2   9   3      706.22      679.60     11.52 o 
  -1   9   3      418.76      391.11      8.34 o 
   0   9   3       49.74       45.46      3.94 o 
   1   9   3      489.55      467.70      7.58 o 
   2   9   3      196.00      214.14      5.52 o 
   3   9   3      122.43      128.40      4.68 o 
   4   9   3      483.75      494.41      7.04 o 
   5   9   3      382.62      345.13      8.90 o 
   6   9   3       88.50       88.01      3.53 o 
   7   9   3        1.72        2.78      2.27 o 
   8   9   3      343.43      346.55      6.87 o 
  -9  10   3        7.17        7.27      3.07 o 
  -8  10   3        1.94        2.70      2.76 o 
  -7  10   3      131.63      137.57      5.25 o 
  -6  10   3      199.64      194.10      5.26 o 
  -5  10   3       23.60       28.20      4.15 o 
  -4  10   3        2.91        0.50      2.17 o 
  -3  10   3      173.29      168.86      5.03 o 
  -2  10   3      372.67      376.29      8.19 o 
  -1  10   3      307.05      308.60      6.82 o 
   0  10   3     1213.95     1225.31     24.69 o 
   1  10   3       28.80       33.16      3.97 o 
   2  10   3        1.38        3.46      2.59 o 
   3  10   3       16.65       16.22      3.46 o 
   4  10   3      113.45      111.63      4.50 o 
   5  10   3       83.51       91.34      3.86 o 
   6  10   3      106.71      105.73      4.02 o 
   7  10   3      237.47      236.88      7.33 o 
  -8  11   3        3.11        3.46      4.19 o 
  -7  11   3       56.67       63.29      4.76 o 
  -6  11   3        5.33        6.11      2.82 o 
  -5  11   3      107.88      105.36      4.81 o 
  -4  11   3      144.99      146.63      7.61 o 
  -3  11   3      255.63      245.22      6.32 o 
  -2  11   3      528.34      523.36     10.32 o 
  -1  11   3      560.19      532.74     10.28 o 
   0  11   3      590.12      585.29     13.11 o 
   1  11   3      106.30      113.72      6.43 o 
   2  11   3      115.69      121.51      6.10 o 
   3  11   3      303.46      311.55      6.78 o 
   4  11   3      298.67      321.31      7.74 o 
   5  11   3      220.74      233.85      6.88 o 
   6  11   3       56.36       54.19      3.83 o 
  -6  12   3      123.57      135.73     10.20 o 
  -5  12   3      115.87      121.30      5.96 o 
  -4  12   3       27.62       27.37      4.16 o 
  -3  12   3       47.37       57.49      4.78 o 
  -2  12   3      325.62      334.09      8.20 o 
  -1  12   3      210.16      222.76      9.34 o 
   0  12   3      148.03      160.40      6.16 o 
   1  12   3       32.32       27.71      7.43 o 
   2  12   3       15.84       15.09      4.60 o 
   3  12   3        5.41        5.43      3.66 o 
 -15   0   4        2.16       -0.15      3.79 o 
 -14   0   4       23.59       14.74      3.57 o 
 -13   0   4       95.26       86.11      5.64 o 
 -12   0   4      605.28      571.51     22.17 o 
 -11   0   4       76.55       65.66      3.33 o 
 -10   0   4       40.15       21.02      2.54 o 
  -9   0   4      213.04      229.75      4.67 o 
  -8   0   4      138.72      147.38      4.57 o 
  -7   0   4     2703.61     2611.62     34.79 o 
  -6   0   4     8383.30     9376.42    137.47 o 
  -5   0   4      676.13      672.14     10.07 o 
  -4   0   4     1629.35     1629.36     19.29 o 
  -3   0   4     3818.47     3973.04     93.92 o 
  -2   0   4     1128.14     1127.24     11.98 o 
  -1   0   4     6290.32     6851.73     86.98 o 
   0   0   4     2358.31     2473.59     36.19 o 
   1   0   4     1860.24     1942.55     31.36 o 
   2   0   4      443.26      494.40      6.37 o 
   3   0   4      136.52      133.57      2.21 o 
   4   0   4      646.00      640.00     10.57 o 
   5   0   4      503.94      528.11      5.15 o 
   6   0   4      545.88      529.29     11.04 o 
   7   0   4     4622.94     4730.03    101.57 o 
   8   0   4       40.69       44.16      7.57 o 
   9   0   4      276.97      290.21     20.50 o 
  10   0   4      123.62      139.42     10.72 o 
  11   0   4      247.59      309.45     15.77 o 
  12   0   4       75.10       72.87     17.35 o 
 -15   1   4      105.49      129.15      4.80 o 
 -14   1   4      160.00      157.13      3.94 o 
 -13   1   4      309.30      342.56      6.21 o 
 -12   1   4     1128.14     1096.51     10.92 o 
 -11   1   4      167.11      175.56      4.00 o 
 -10   1   4      112.59      119.92      3.47 o 
  -9   1   4      697.73      674.30      7.25 o 
  -8   1   4     1357.16     1331.93     12.64 o 
  -7   1   4      174.78      143.38      2.55 o 
  -6   1   4      343.64      309.43      4.19 o 
  -5   1   4     2900.28     3298.52     50.34 o 
  -4   1   4       14.77       13.79      0.82 o 
  -3   1   4        4.12       11.40      2.39 o 
  -2   1   4       24.25       17.57      0.99 o 
  -1   1   4     1725.05     1570.99     14.78 o 
   0   1   4     4152.57     4337.91     47.25 o 
   1   1   4      618.37      496.35      4.00 o 
   2   1   4     1955.37     1913.89     38.27 o 
   3   1   4      790.96      686.99      8.62 o 
   4   1   4     1357.24     1420.12     13.02 o 
   5   1   4      190.79      178.26      2.50 o 
   6   1   4     3701.54     3766.39     33.64 o 
   7   1   4     1404.54     1406.79     13.34 o 
   8   1   4      780.60      779.27      9.65 o 
   9   1   4      156.31      141.73      3.52 o 
  10   1   4       29.25       27.48      4.01 o 
  11   1   4       25.00       29.42      5.80 o 
  12   1   4       33.07       37.48     10.70 o 
 -15   2   4        5.80        3.35      1.83 o 
 -14   2   4       62.51       63.07      3.27 o 
 -13   2   4      103.59      108.52      5.05 o 
 -12   2   4      321.95      321.53      5.76 o 
 -11   2   4      106.67      107.81      3.38 o 
 -10   2   4      118.13      115.24      3.07 o 
  -9   2   4      283.01      273.18      4.25 o 
  -8   2   4      389.75      405.95      4.92 o 
  -7   2   4      631.80      584.23      6.04 o 
  -6   2   4      781.65      821.94      7.32 o 
  -5   2   4      928.43     1052.76     12.74 o 
  -4   2   4     1729.88     1719.26     41.51 o 
  -3   2   4     3044.16     2877.27     28.28 o 
  -2   2   4     1920.39     1797.77     53.38 o 
  -1   2   4     3225.54     3334.36     24.99 o 
   0   2   4    10210.49    11347.85     95.32 o 
   1   2   4     2567.74     2588.21     29.27 o 
   2   2   4      359.15      348.11      2.51 o 
   3   2   4      569.52      573.26      5.47 o 
   4   2   4      109.18      131.52      2.58 o 
   5   2   4      528.38      574.26      8.81 o 
   6   2   4      852.39      849.93      9.29 o 
   7   2   4      674.70      694.72      8.30 o 
   8   2   4       78.62       77.85      2.41 o 
   9   2   4      138.80      123.43      3.69 o 
  10   2   4       37.56       37.72      2.96 o 
  11   2   4      209.68      243.43     10.13 o 
  12   2   4      147.34      169.08     11.78 o 
 -14   3   4      117.09      119.85      3.62 o 
 -13   3   4      200.28      202.13      4.12 o 
 -12   3   4      293.06      292.10      4.88 o 
 -11   3   4      200.61      202.33      3.75 o 
 -10   3   4       39.87       45.80      2.29 o 
  -9   3   4      390.84      372.60      5.08 o 
  -8   3   4       74.57       79.36      4.18 o 
  -7   3   4      256.76      222.65      3.17 o 
  -6   3   4       68.55       67.44      2.05 o 
  -5   3   4       94.53      111.34      2.08 o 
  -4   3   4      571.07      630.46      6.27 o 
  -3   3   4      124.29      144.55      3.40 o 
  -2   3   4       21.01       33.40      1.96 o 
  -1   3   4     3320.71     3589.97     28.66 o 
   0   3   4     2417.37     2664.14     20.01 o 
   1   3   4     7999.35     8747.14     71.28 o 
   2   3   4    11589.88    12684.93    118.24 o 
   3   3   4     3127.87     3089.43     46.15 o 
   4   3   4     1861.67     2016.31     24.48 o 
   5   3   4      148.55      144.90      3.31 o 
   6   3   4      133.76      140.44      3.20 o 
   7   3   4      246.05      257.64      5.76 o 
   8   3   4      225.52      243.76      5.58 o 
   9   3   4        9.52       10.35      1.80 o 
  10   3   4        3.08        4.30      2.14 o 
  11   3   4       22.14       17.26      6.57 o 
  12   3   4        0.25       -3.22      6.01 o 
 -14   4   4      101.61      106.30      3.82 o 
 -13   4   4      203.93      211.35      4.69 o 
 -12   4   4      244.03      245.14      4.64 o 
 -11   4   4       92.40       93.49      3.07 o 
 -10   4   4       10.23        8.88      2.00 o 
  -9   4   4     1277.39     1227.80     12.32 o 
  -8   4   4      918.22      881.63      8.78 o 
  -7   4   4      429.08      413.55      4.73 o 
  -6   4   4       18.61       13.68      1.52 o 
  -5   4   4      379.77      434.36      5.09 o 
  -4   4   4      995.36      868.70      8.78 o 
  -3   4   4       19.30        1.89      1.42 o 
  -2   4   4      667.54      541.73      6.02 o 
  -1   4   4       84.94       73.70      2.68 o 
   0   4   4     4083.76     4372.50     36.59 o 
   1   4   4     4721.80     4998.59     42.23 o 
   2   4   4     5134.37     5180.77     40.23 o 
   3   4   4     1849.35     1941.34     13.59 o 
   4   4   4       66.02       70.95      1.72 o 
   5   4   4       22.04       19.39      1.38 o 
   6   4   4      224.98      263.02      3.16 o 
   7   4   4      267.51      293.05      5.66 o 
   8   4   4       91.67      101.06      3.37 o 
   9   4   4       18.23       15.31      2.78 o 
  10   4   4       50.15       54.85      2.91 o 
  11   4   4      218.87      229.44      7.58 o 
 -14   5   4      133.46      148.46      4.16 o 
 -13   5   4       18.71       17.00      2.44 o 
 -12   5   4      360.66      355.26      6.02 o 
 -11   5   4      267.87      258.81      5.33 o 
 -10   5   4        1.67        0.88      1.49 o 
  -9   5   4      109.56      104.35      4.18 o 
  -8   5   4      477.76      464.53      6.01 o 
  -7   5   4     1969.28     1927.29     20.26 o 
  -6   5   4      214.54      216.99      3.84 o 
  -5   5   4      499.78      504.31      6.86 o 
  -4   5   4      269.94      250.62      3.90 o 
  -3   5   4       48.82       70.44      2.76 o 
  -2   5   4       55.68       62.01      2.82 o 
  -1   5   4      470.24      419.71      4.81 o 
   0   5   4       74.75       70.32      2.62 o 
   1   5   4     1230.95     1227.80     10.27 o 
   2   5   4     1514.58     1596.82     14.11 o 
   3   5   4      485.86      490.45      5.08 o 
   4   5   4      286.92      310.85      3.72 o 
   5   5   4      215.39      227.69      3.44 o 
   6   5   4      131.88      146.09      3.02 o 
   7   5   4       27.59       32.77      1.47 o 
   8   5   4        0.07        2.08      1.93 o 
   9   5   4        8.29        6.77      2.94 o 
  10   5   4       10.42       14.29      2.70 o 
  11   5   4       33.50       25.69      3.97 o 
 -13   6   4        0.01        0.06      2.18 o 
 -12   6   4       21.22       24.79      3.10 o 
 -11   6   4        0.67        1.03      2.29 o 
 -10   6   4      203.69      219.06      7.23 o 
  -9   6   4      812.20      773.75      9.10 o 
  -8   6   4      263.89      265.25      5.08 o 
  -7   6   4     1140.90     1136.31     12.62 o 
  -6   6   4      420.70      422.13      6.06 o 
  -5   6   4      175.52      157.28      4.38 o 
  -4   6   4     1414.74     1365.70     13.78 o 
  -3   6   4     1116.62     1030.62     11.97 o 
  -2   6   4      153.42      116.14      4.19 o 
  -1   6   4        0.50        0.74      1.58 o 
   0   6   4      147.49      156.54      3.76 o 
   1   6   4       28.46       36.32      3.06 o 
   2   6   4      206.36      210.17      4.09 o 
   3   6   4      272.43      267.48      4.16 o 
   4   6   4       76.28       77.73      2.52 o 
   5   6   4      161.68      148.26      2.96 o 
   6   6   4        1.15        1.41      1.34 o 
   7   6   4       87.27       93.36      3.79 o 
   8   6   4      288.22      269.16      9.23 o 
   9   6   4        4.52        3.87      2.50 o 
  10   6   4       22.15       20.30      3.74 o 
 -12   7   4      163.32      151.42      5.13 o 
 -11   7   4      165.02      166.93      5.44 o 
 -10   7   4       10.71       13.51      2.27 o 
  -9   7   4      614.04      603.35      9.39 o 
  -8   7   4      117.65      106.49      4.10 o 
  -7   7   4     1868.62     1799.08     19.15 o 
  -6   7   4       29.32       25.75      2.72 o 
  -5   7   4      607.25      578.64      7.23 o 
  -4   7   4       79.21       71.73      3.06 o 
  -3   7   4      279.85      285.50      7.56 o 
  -2   7   4      231.12      216.31      5.10 o 
  -1   7   4      121.53      120.88      4.27 o 
   0   7   4       91.13       99.12      3.83 o 
   1   7   4       24.18       36.59      3.00 o 
   2   7   4       50.49       46.21      2.98 o 
   3   7   4       71.96       57.99      2.73 o 
   4   7   4        2.76        4.42      1.80 o 
   5   7   4      478.00      476.28      5.59 o 
   6   7   4      396.06      421.79      6.42 o 
   7   7   4      137.21      148.92      3.92 o 
   8   7   4        1.05        4.23      2.73 o 
   9   7   4        2.15        5.65      2.93 o 
  10   7   4       25.90       19.34      4.25 o 
 -12   8   4        3.49       -1.21      2.45 o 
 -11   8   4       41.17       40.13      3.76 o 
 -10   8   4      141.98      149.12      4.37 o 
  -9   8   4       12.89       16.68      2.80 o 
  -8   8   4       33.97       31.02      3.09 o 
  -7   8   4       74.50       65.75      5.08 o 
  -6   8   4       54.39       54.54      3.31 o 
  -5   8   4       46.82       40.26      2.82 o 
  -4   8   4      794.27      754.11      8.95 o 
  -3   8   4      218.56      205.93      5.66 o 
  -2   8   4      250.34      247.61      6.00 o 
  -1   8   4      611.47      572.51      9.39 o 
   0   8   4      199.39      185.93      4.74 o 
   1   8   4      154.28      154.62      4.94 o 
   2   8   4       30.13       28.47      2.53 o 
   3   8   4        1.86        0.44      1.51 o 
   4   8   4      637.90      599.11      7.70 o 
   5   8   4      249.99      254.20      4.82 o 
   6   8   4        2.67        7.29      2.12 o 
   7   8   4       18.50       11.73      3.67 o 
   8   8   4      121.55      118.10      5.80 o 
   9   8   4       33.17       17.54     14.47 o 
 -11   9   4       30.69       29.96      3.36 o 
 -10   9   4        8.47        8.88      3.08 o 
  -9   9   4       69.50       77.52      4.84 o 
  -8   9   4       25.05       24.73      3.24 o 
  -7   9   4        6.14        1.24      2.40 o 
  -6   9   4        0.70        0.78      2.47 o 
  -5   9   4       81.75       87.28      3.76 o 
  -4   9   4        0.01       -0.28      2.19 o 
  -3   9   4       11.56       11.95      3.15 o 
  -2   9   4      104.14      106.41      5.72 o 
  -1   9   4      464.42      479.89      7.52 o 
   0   9   4      366.10      374.84      6.65 o 
   1   9   4       30.61       32.54      3.41 o 
   2   9   4       88.47       92.99      5.20 o 
   3   9   4        6.85        2.38      1.92 o 
   4   9   4        0.82       -0.64      1.67 o 
   5   9   4      109.09      101.71      3.54 o 
   6   9   4      208.81      224.58      4.72 o 
   7   9   4       22.26        8.59      4.33 o 
   8   9   4      110.95      105.51      6.19 o 
  -9  10   4        4.00        0.50      2.56 o 
  -8  10   4        0.05       -1.06      2.88 o 
  -7  10   4        4.47        6.14      3.22 o 
  -6  10   4       75.37       78.98      5.26 o 
  -5  10   4       81.52       91.00      4.46 o 
  -4  10   4        5.80        3.01      2.47 o 
  -3  10   4      141.21      139.76      6.29 o 
  -2  10   4      196.94      200.01      6.92 o 
  -1  10   4        1.09        3.63      2.79 o 
   0  10   4      617.79      610.04     10.01 o 
   1  10   4      386.38      367.69      8.13 o 
   2  10   4        5.55        5.08      3.00 o 
   3  10   4      219.57      216.65      6.21 o 
   4  10   4      268.68      268.66      6.14 o 
   5  10   4      138.05      146.67      5.37 o 
   6  10   4        1.26       -1.43      2.25 o 
   7  10   4        2.12        1.47      2.48 o 
  -8  11   4        1.59        2.14      2.85 o 
  -7  11   4       28.62       28.41      3.95 o 
  -6  11   4       58.59       61.55      5.42 o 
  -5  11   4      161.25      157.27      5.29 o 
  -4  11   4       15.56       15.36      3.19 o 
  -3  11   4        3.80        1.23      2.67 o 
  -2  11   4       33.00       43.06      4.12 o 
  -1  11   4      117.23      124.87      5.77 o 
   0  11   4      271.85      274.13      8.05 o 
   1  11   4        7.33        3.53      2.94 o 
   2  11   4        3.41        2.14      2.49 o 
   3  11   4       15.17       11.65      3.78 o 
   4  11   4       45.42       56.23      4.12 o 
   5  11   4        0.25        0.96      2.56 o 
  -5  12   4       46.19       48.90      5.32 o 
  -4  12   4       10.61       15.65      3.55 o 
  -3  12   4       19.83       13.23      3.39 o 
  -2  12   4       42.59       42.99      4.60 o 
  -1  12   4       46.19       53.02      4.76 o 
   0  12   4       15.97       10.32      3.79 o 
   1  12   4        0.05       -0.56      3.24 o 
   2  12   4        0.07       -0.13      2.99 o 
   3  12   4       23.39       14.91      4.38 o 
 -15   1   5       43.40       41.97      3.58 o 
 -14   1   5      138.44      134.83      4.10 o 
 -13   1   5       45.80       39.94      3.08 o 
 -12   1   5       41.48       42.35      2.47 o 
 -11   1   5        2.26        4.12      1.91 o 
 -10   1   5        8.14       10.65      2.09 o 
  -9   1   5        5.16        3.47      1.91 o 
  -8   1   5       18.28       20.27      1.57 o 
  -7   1   5      218.16      191.67      2.78 o 
  -6   1   5        4.84        2.86      1.04 o 
  -5   1   5       66.23       67.09      1.58 o 
  -4   1   5     1624.24     1797.01     17.72 o 
  -3   1   5     1625.67     1718.83     24.98 o 
  -2   1   5       24.51       37.46      1.05 o 
  -1   1   5      200.80      186.72      1.94 o 
   0   1   5      120.75      102.36      1.61 o 
   1   1   5      723.42      836.32      6.14 o 
   2   1   5      943.07      977.17      6.04 o 
   3   1   5      612.27      650.73     10.66 o 
   4   1   5      182.66      168.62      4.46 o 
   5   1   5        6.19        8.28      1.03 o 
   6   1   5       38.20       35.36      1.60 o 
   7   1   5      947.32      965.66      8.78 o 
   8   1   5      362.66      340.69      9.38 o 
   9   1   5        1.59        3.99      4.12 o 
  10   1   5        1.51        2.21      5.84 o 
  11   1   5        2.62        5.24      7.92 o 
 -15   2   5        2.09        0.67      1.62 o 
 -14   2   5        3.42        3.98      1.99 o 
 -13   2   5        6.79        5.27      2.58 o 
 -12   2   5        0.62        0.47      1.89 o 
 -11   2   5      130.71      127.29      3.60 o 
 -10   2   5       34.20       25.61      2.26 o 
  -9   2   5      552.22      538.00      8.65 o 
  -8   2   5      685.71      668.05      7.92 o 
  -7   2   5       85.30      116.95      2.62 o 
  -6   2   5      743.55      790.41      9.74 o 
  -5   2   5     1951.61     1985.61     20.52 o 
  -4   2   5     8695.08     9614.23    139.13 o 
  -3   2   5       97.18      116.20      2.90 o 
  -2   2   5      374.78      407.15      4.15 o 
  -1   2   5      523.14      527.41      4.60 o 
   0   2   5       16.90       12.71      1.08 o 
   1   2   5      456.17      536.89      5.60 o 
   2   2   5     1724.76     1888.63     12.08 o 
   3   2   5       71.61       74.95      1.92 o 
   4   2   5       22.85       29.42      1.98 o 
   5   2   5      181.25      183.07      3.31 o 
   6   2   5       52.54       52.30      2.06 o 
   7   2   5      837.08      840.97      9.70 o 
   8   2   5      162.13      149.66      3.73 o 
   9   2   5       33.60       32.50      1.78 o 
  10   2   5        0.37       -0.06      3.45 o 
  11   2   5       41.08       47.67      8.45 o 
 -15   3   5      109.91      118.38      4.96 o 
 -14   3   5      122.08      107.82      4.54 o 
 -13   3   5       49.14       57.27      3.13 o 
 -12   3   5        8.78       11.89      2.53 o 
 -11   3   5       16.37       12.17      2.13 o 
 -10   3   5        0.82        2.23      1.44 o 
  -9   3   5      372.75      356.80      5.86 o 
  -8   3   5       92.80       84.84      2.96 o 
  -7   3   5      761.60      794.80      8.92 o 
  -6   3   5      258.20      281.38      4.52 o 
  -5   3   5        0.07        4.15      1.18 o 
  -4   3   5        7.21        4.40      1.02 o 
  -3   3   5     3408.65     3718.24     38.85 o 
  -2   3   5       71.42       78.75      2.46 o 
  -1   3   5     2681.84     2793.55     21.93 o 
   0   3   5       52.23       30.13      1.42 o 
   1   3   5       54.70       63.46      1.74 o 
   2   3   5       10.85       12.86      0.78 o 
   3   3   5       18.36       20.05      0.70 o 
   4   3   5        1.87        0.55      1.38 o 
   5   3   5       58.41       59.66      4.88 o 
   6   3   5       92.70       91.01      3.38 o 
   7   3   5       50.35       48.57      3.20 o 
   8   3   5       68.59       77.99      2.92 o 
   9   3   5        3.57        5.27      1.66 o 
  10   3   5        4.23        5.36      5.48 o 
  11   3   5        4.95        2.86      5.72 o 
 -14   4   5      104.65      100.68      3.73 o 
 -13   4   5       49.32       49.09      2.71 o 
 -12   4   5      147.67      140.04      4.51 o 
 -11   4   5       20.44       23.93      2.09 o 
 -10   4   5      122.22      113.59      2.93 o 
  -9   4   5      611.85      614.85      6.91 o 
  -8   4   5      347.65      358.42      6.03 o 
  -7   4   5      721.43      768.79      8.62 o 
  -6   4   5     2014.98     2066.60     19.26 o 
  -5   4   5     3503.02     3721.23     44.52 o 
  -4   4   5      914.13      893.44      8.21 o 
  -3   4   5      171.27      150.74      4.45 o 
  -2   4   5      179.71      223.16      3.74 o 
  -1   4   5     7490.60     8158.52     74.73 o 
   0   4   5        0.05        2.80      1.31 o 
   1   4   5      910.26      924.36      7.03 o 
   2   4   5      288.02      269.39      2.88 o 
   3   4   5        2.37        1.46      1.07 o 
   4   4   5       12.11       16.96      1.45 o 
   5   4   5      298.85      287.74      5.23 o 
   6   4   5      100.35       97.57      4.13 o 
   7   4   5        0.05        0.43      1.52 o 
   8   4   5       57.03       58.17      3.37 o 
   9   4   5       52.87       51.77      4.54 o 
  10   4   5      100.87       95.89     10.63 o 
  11   4   5        2.38        0.80      5.43 o 
 -14   5   5       27.82       26.19      4.67 o 
 -13   5   5       60.36       69.94      5.32 o 
 -12   5   5       15.21       12.37      2.05 o 
 -11   5   5      198.51      190.51      5.10 o 
 -10   5   5      628.02      620.06      9.32 o 
  -9   5   5      367.61      352.92      6.40 o 
  -8   5   5        0.13       -0.65      1.62 o 
  -7   5   5      103.18      100.27      2.96 o 
  -6   5   5       58.03       61.70      3.10 o 
  -5   5   5        0.05        1.03      1.61 o 
  -4   5   5      269.34      283.23      6.36 o 
  -3   5   5     1107.54     1081.27     12.23 o 
  -2   5   5     2053.78     2047.94     17.25 o 
  -1   5   5      130.22      104.90      2.95 o 
   0   5   5     1066.21     1054.17      9.56 o 
   1   5   5      261.20      239.05      3.66 o 
   2   5   5      283.99      281.63      3.72 o 
   3   5   5       43.71       41.56      1.64 o 
   4   5   5      415.17      399.97      4.05 o 
   5   5   5       58.04       65.11      1.74 o 
   6   5   5      422.91      413.44      5.59 o 
   7   5   5       19.76       20.02      2.75 o 
   8   5   5       21.07       21.52      2.58 o 
   9   5   5      122.66      136.70      8.72 o 
  10   5   5       11.40       10.05      2.50 o 
 -13   6   5       33.67       34.89     11.18 o 
 -12   6   5       30.55       28.31      4.01 o 
 -11   6   5       42.26       40.23      3.74 o 
 -10   6   5       94.43       88.09      4.14 o 
  -9   6   5       64.58       75.88      3.74 o 
  -8   6   5       61.47       55.00      2.80 o 
  -7   6   5      413.72      429.22      6.23 o 
  -6   6   5      652.38      655.86     11.06 o 
  -5   6   5      688.65      703.41      9.06 o 
  -4   6   5      393.22      413.52      6.62 o 
  -3   6   5       47.71       50.84      3.37 o 
  -2   6   5        6.28        8.45      2.04 o 
  -1   6   5      270.81      263.74      4.55 o 
   0   6   5      286.74      274.19      4.62 o 
   1   6   5      589.40      546.15      7.16 o 
   2   6   5      550.06      516.88      6.22 o 
   3   6   5      180.52      168.59      3.34 o 
   4   6   5       20.87       14.86      1.48 o 
   5   6   5        0.77        0.33      0.96 o 
   6   6   5       40.46       40.30      2.08 o 
   7   6   5       24.43       24.18      2.27 o 
   8   6   5        7.49        7.58      2.38 o 
   9   6   5       93.54       98.77      4.88 o 
  10   6   5       96.33       81.36      4.52 o 
 -13   7   5        0.28        1.60      2.45 o 
 -12   7   5       28.37       14.96      4.78 o 
 -11   7   5       97.20       99.20      4.57 o 
 -10   7   5      103.11      114.78      4.20 o 
  -9   7   5      776.50      754.70     11.43 o 
  -8   7   5      757.96      754.25      9.58 o 
  -7   7   5       16.92       14.93      2.48 o 
  -6   7   5      251.15      252.10      5.18 o 
  -5   7   5      608.75      577.86      8.67 o 
  -4   7   5      654.31      639.01      9.18 o 
  -3   7   5      128.21      133.61      4.56 o 
  -2   7   5      738.23      699.35      8.82 o 
  -1   7   5     2709.03     2623.45     24.74 o 
   0   7   5      527.89      525.39      6.82 o 
   1   7   5      836.76      820.17      8.87 o 
   2   7   5        2.01        2.21      1.66 o 
   3   7   5      389.74      388.39      6.33 o 
   4   7   5      235.19      263.18      4.82 o 
   5   7   5      578.06      541.50      7.50 o 
   6   7   5       24.13       27.96      2.77 o 
   7   7   5        6.32        7.54      1.50 o 
   8   7   5        2.44        3.82      2.94 o 
   9   7   5        0.31       -2.71      3.11 o 
 -12   8   5        1.38        0.64      2.56 o 
 -11   8   5       38.07       39.92      4.80 o 
 -10   8   5      144.37      133.07      4.34 o 
  -9   8   5      108.82      114.15      5.02 o 
  -8   8   5        0.25        0.85      1.93 o 
  -7   8   5       47.94       48.15      3.11 o 
  -6   8   5      267.49      264.85      6.05 o 
  -5   8   5      379.85      369.10      6.40 o 
  -4   8   5      989.16      925.54     15.07 o 
  -3   8   5      535.19      493.01      8.23 o 
  -2   8   5        0.81        0.86      1.98 o 
  -1   8   5      923.00      877.02     10.33 o 
   0   8   5      437.92      418.32      7.60 o 
   1   8   5       64.79       61.16      3.09 o 
   2   8   5       69.74       62.62      3.91 o 
   3   8   5       31.54       25.80      2.72 o 
   4   8   5       68.76       67.36      3.80 o 
   5   8   5      254.21      240.98      4.66 o 
   6   8   5       22.37       17.34      5.19 o 
   7   8   5       26.05       16.20      7.85 o 
   8   8   5      112.47      124.79      5.90 o 
 -11   9   5       45.88       40.29      3.60 o 
 -10   9   5      109.61      102.94      4.94 o 
  -9   9   5       59.67       68.04      5.24 o 
  -8   9   5      154.95      142.88      5.92 o 
  -7   9   5       29.97       25.39      3.04 o 
  -6   9   5        0.24        3.44      2.38 o 
  -5   9   5      206.57      202.79      5.46 o 
  -4   9   5      332.15      316.59      5.80 o 
  -3   9   5       30.14       28.93      4.37 o 
  -2   9   5      218.04      223.46      5.86 o 
  -1   9   5      158.40      162.68      4.85 o 
   0   9   5     1121.83     1100.00     12.97 o 
   1   9   5      708.86      710.67      9.03 o 
   2   9   5       52.57       48.05      3.40 o 
   3   9   5       39.33       45.02      3.60 o 
   4   9   5      381.91      376.99      6.38 o 
   5   9   5      166.79      170.72      4.44 o 
   6   9   5       85.52       97.57      3.93 o 
   7   9   5       52.29       70.13      5.47 o 
  -9  10   5        2.02       -0.67      2.38 o 
  -8  10   5       52.65       54.05      4.13 o 
  -7  10   5      378.23      371.97      8.47 o 
  -6  10   5      467.20      469.50      8.64 o 
  -5  10   5      537.18      523.96     10.10 o 
  -4  10   5      441.63      432.91      7.38 o 
  -3  10   5      407.23      424.36     11.32 o 
  -2  10   5        1.61        4.58      2.95 o 
  -1  10   5       45.06       45.84      4.02 o 
   0  10   5      235.40      234.18      6.24 o 
   1  10   5       85.50       94.44      4.56 o 
   2  10   5      121.10      121.69      5.21 o 
   3  10   5       52.98       56.96      6.61 o 
   4  10   5       13.61       13.20      2.70 o 
   5  10   5        0.00        0.39      1.81 o 
   6  10   5        0.77        3.45      2.57 o 
  -8  11   5        0.72       -1.34      3.07 o 
  -7  11   5       30.13       31.66      4.08 o 
  -6  11   5        0.35        0.85      2.51 o 
  -5  11   5        6.63        6.69      3.13 o 
  -4  11   5       49.26       52.84      4.56 o 
  -3  11   5       12.04       12.10      3.42 o 
  -2  11   5       45.80       44.15      4.42 o 
  -1  11   5      211.61      190.26      6.35 o 
   0  11   5      233.53      239.44      8.74 o 
   1  11   5      353.86      362.19      7.38 o 
   2  11   5       45.94       44.93      4.57 o 
   3  11   5       93.20       93.66      4.35 o 
   4  11   5        3.61        6.76      2.84 o 
  -5  12   5      141.50      150.54      5.94 o 
  -4  12   5      159.41      152.38      6.97 o 
  -3  12   5       17.51       17.18      3.37 o 
  -2  12   5       25.71       31.38      4.68 o 
  -1  12   5      139.62      156.46      7.24 o 
   0  12   5      161.66      168.74      6.21 o 
   1  12   5       99.07      106.86      5.91 o 
   2  12   5      119.74      137.76      7.51 o 
 -15   0   6      123.49      131.03      9.46 o 
 -14   0   6        1.02        1.96      3.32 o 
 -13   0   6       21.98       19.76      3.15 o 
 -12   0   6       95.92      105.80      5.24 o 
 -11   0   6       23.88       26.43      2.59 o 
 -10   0   6       13.32       23.95      2.25 o 
  -9   0   6        0.05        0.13      3.15 o 
  -8   0   6       23.19       25.82      3.35 o 
  -7   0   6     1309.03     1323.47     27.13 o 
  -6   0   6     1989.71     1953.89     25.20 o 
  -5   0   6     2024.36     2159.90     29.01 o 
  -4   0   6      153.43      184.60      2.36 o 
  -3   0   6      524.72      690.05      8.30 o 
  -2   0   6      670.49      885.69      8.51 o 
  -1   0   6     1036.64     1229.62     11.05 o 
   0   0   6      742.29      833.86      9.52 o 
   1   0   6     1508.85     1676.10     20.48 o 
   2   0   6      883.28      920.18      9.58 o 
   3   0   6      125.29      147.19      1.56 o 
   4   0   6      453.02      449.50     12.93 o 
   5   0   6       66.81       63.09     11.36 o 
   6   0   6       88.11      101.26     13.88 o 
   7   0   6     3586.85     3720.30     82.65 o 
   8   0   6       10.36       18.30      6.94 o 
   9   0   6     1084.43     1140.63     32.49 o 
  10   0   6      164.91      211.03     22.08 o 
  11   0   6       31.22       37.22     10.09 o 
 -15   1   6        1.06        4.17      2.52 o 
 -14   1   6       56.24       58.19      3.12 o 
 -13   1   6      278.80      300.01      4.91 o 
 -12   1   6     1777.68     1763.60     19.37 o 
 -11   1   6      828.69      874.29     10.27 o 
 -10   1   6      192.41      198.92      4.64 o 
  -9   1   6       48.97       44.87      1.81 o 
  -8   1   6      872.30      886.85      9.07 o 
  -7   1   6      733.53      709.82      6.91 o 
  -6   1   6      233.21      193.41      4.65 o 
  -5   1   6       17.46        9.88      3.22 o 
  -4   1   6     1653.20     1647.42     13.64 o 
  -3   1   6     1714.54     1770.67     13.05 o 
  -2   1   6      163.86      123.69      1.73 o 
  -1   1   6       63.33       85.09      1.27 o 
   0   1   6      686.62      644.68      4.46 o 
   1   1   6        3.12        4.81      0.91 o 
   2   1   6     3504.06     3890.16     52.38 o 
   3   1   6     2233.37     2124.56     22.69 o 
   4   1   6     4479.25     4704.62     51.05 o 
   5   1   6      824.13      825.12     13.18 o 
   6   1   6      209.33      224.03      2.81 o 
   7   1   6       39.24       44.71      5.68 o 
   8   1   6      290.03      329.06     11.04 o 
   9   1   6       26.32       33.24      6.02 o 
  10   1   6        0.17       -4.18      5.68 o 
  11   1   6        9.44        7.89      5.58 o 
 -15   2   6       44.58       37.01      4.36 o 
 -14   2   6       22.28       24.01      2.41 o 
 -13   2   6       19.51       16.30      2.38 o 
 -12   2   6      271.25      257.01      4.71 o 
 -11   2   6        0.10        0.79      1.43 o 
 -10   2   6       10.16        8.66      1.55 o 
  -9   2   6      124.71      125.25      4.18 o 
  -8   2   6      618.41      621.29      6.16 o 
  -7   2   6     1176.08     1146.48     14.85 o 
  -6   2   6     4247.23     4416.36     50.21 o 
  -5   2   6     1130.82     1133.60     12.50 o 
  -4   2   6      633.99      604.41      7.40 o 
  -3   2   6      488.40      353.36      4.94 o 
  -2   2   6     2928.82     2780.68     25.43 o 
  -1   2   6      246.95      185.35      2.67 o 
   0   2   6       27.82       30.73      1.21 o 
   1   2   6      691.00      749.92      7.43 o 
   2   2   6      214.57      270.38      5.40 o 
   3   2   6       63.13       68.83      2.73 o 
   4   2   6       20.49       18.71      2.63 o 
   5   2   6        0.03        1.52      1.23 o 
   6   2   6      187.92      188.95      2.82 o 
   7   2   6      586.84      582.64     12.43 o 
   8   2   6      664.76      627.53     20.76 o 
   9   2   6      330.72      345.38     11.49 o 
  10   2   6       13.36       12.98      6.64 o 
  11   2   6       13.79       21.77      6.47 o 
 -15   3   6        3.39        1.39      1.90 o 
 -14   3   6       71.60       73.10      3.17 o 
 -13   3   6      162.25      167.82      4.16 o 
 -12   3   6      493.24      493.25      6.31 o 
 -11   3   6      980.23      946.76     11.68 o 
 -10   3   6      446.54      432.41      5.69 o 
  -9   3   6       89.52       89.48      4.01 o 
  -8   3   6      326.04      287.34      6.10 o 
  -7   3   6       23.47       21.18      2.70 o 
  -6   3   6      506.38      544.41      6.81 o 
  -5   3   6     2983.64     3290.34    103.85 o 
  -4   3   6      921.22      854.30     10.79 o 
  -3   3   6     2674.39     3029.46     27.74 o 
  -2   3   6      107.80       74.14      2.23 o 
  -1   3   6     6993.00     7454.45     73.30 o 
   0   3   6        3.80        3.27      0.98 o 
   1   3   6      288.81      279.04      2.94 o 
   2   3   6     1126.85     1067.79      7.55 o 
   3   3   6      917.87      971.74     11.17 o 
   4   3   6      554.02      586.92      6.64 o 
   5   3   6      290.89      306.51      4.45 o 
   6   3   6        1.03       -1.26      1.41 o 
   7   3   6       17.64       17.26      2.40 o 
   8   3   6        0.43        2.00      2.05 o 
   9   3   6       22.28       22.03      6.41 o 
  10   3   6       12.99       23.76      7.40 o 
 -14   4   6       17.35        9.00      2.92 o 
 -13   4   6        1.08        2.68      1.89 o 
 -12   4   6        1.08        0.04      1.59 o 
 -11   4   6        1.90        4.43      1.48 o 
 -10   4   6       69.95       67.06      3.87 o 
  -9   4   6     1605.16     1551.75     17.40 o 
  -8   4   6      289.18      283.51      5.65 o 
  -7   4   6     1853.63     1821.21     18.79 o 
  -6   4   6     1032.17      998.26      9.33 o 
  -5   4   6     1036.98     1083.47      9.90 o 
  -4   4   6      264.81      268.30      5.28 o 
  -3   4   6     3223.99     3289.77     31.28 o 
  -2   4   6     2321.27     2298.69     19.78 o 
  -1   4   6    11968.56    12724.16    128.46 o 
   0   4   6      460.64      533.19      5.34 o 
   1   4   6      130.87      128.81      2.69 o 
   2   4   6       11.64       13.86      1.55 o 
   3   4   6        5.51        3.86      0.69 o 
   4   4   6        0.78        1.94      1.61 o 
   5   4   6      102.00      109.96      3.62 o 
   6   4   6       58.10       61.51      2.74 o 
   7   4   6      197.43      212.50      5.40 o 
   8   4   6      286.74      299.86     11.55 o 
   9   4   6      114.90       99.44      4.78 o 
  10   4   6       11.51       13.95      7.06 o 
 -14   5   6       47.50       57.21      4.99 o 
 -13   5   6       11.61        5.21      2.84 o 
 -12   5   6      289.85      278.31      6.97 o 
 -11   5   6      559.51      546.14      9.30 o 
 -10   5   6      527.06      489.94      7.95 o 
  -9   5   6       63.26       66.98      4.34 o 
  -8   5   6        0.26       -1.25      1.25 o 
  -7   5   6      485.23      455.69      7.24 o 
  -6   5   6       12.90        9.33      1.42 o 
  -5   5   6      514.32      528.92      6.61 o 
  -4   5   6      177.46      181.81      4.96 o 
  -3   5   6        0.06       -1.44      1.75 o 
  -2   5   6      230.74      216.14      3.90 o 
  -1   5   6       65.48       58.56      2.34 o 
   0   5   6      505.18      554.20      6.13 o 
   1   5   6      829.34      833.57      7.90 o 
   2   5   6     1143.14     1140.33      9.01 o 
   3   5   6      309.03      342.81      3.99 o 
   4   5   6      570.89      590.22      5.19 o 
   5   5   6      200.96      176.88      3.67 o 
   6   5   6       94.61       97.13      3.43 o 
   7   5   6       90.12       82.89      3.73 o 
   8   5   6       11.49       15.78      2.40 o 
   9   5   6       23.37       23.26      5.04 o 
  10   5   6        1.64        6.31     11.99 o 
 -13   6   6       19.93       12.14      3.42 o 
 -12   6   6        4.21        3.35      2.73 o 
 -11   6   6        6.44        9.44      2.86 o 
 -10   6   6      213.43      228.71      5.92 o 
  -9   6   6        0.01        1.11      1.42 o 
  -8   6   6      279.03      262.51      6.19 o 
  -7   6   6      782.96      730.62      9.97 o 
  -6   6   6     1007.35      942.08     10.23 o 
  -5   6   6       22.01       21.55      2.11 o 
  -4   6   6      358.94      377.59      8.21 o 
  -3   6   6       45.34       51.55      3.99 o 
  -2   6   6        2.75        5.82      2.09 o 
  -1   6   6      614.66      591.79      7.23 o 
   0   6   6      273.20      262.34      4.25 o 
   1   6   6       15.59       16.09      1.85 o 
   2   6   6      351.51      360.04      4.94 o 
   3   6   6      299.72      282.22      4.33 o 
   4   6   6        0.18        0.78      1.04 o 
   5   6   6      536.68      487.88     11.11 o 
   6   6   6       33.02       30.35      2.61 o 
   7   6   6      120.73      141.42      5.16 o 
   8   6   6      257.80      288.26      7.74 o 
   9   6   6      132.43      136.10      6.66 o 
 -13   7   6        5.78        8.51      3.94 o 
 -12   7   6      117.97      109.64      5.75 o 
 -11   7   6      226.50      209.69      6.85 o 
 -10   7   6       45.60       35.67      8.60 o 
  -9   7   6        2.18       -0.29      1.72 o 
  -8   7   6      277.69      255.11      6.17 o 
  -7   7   6      353.83      349.35      6.96 o 
  -6   7   6      156.37      145.01      3.99 o 
  -5   7   6        2.80        3.07      1.75 o 
  -4   7   6      323.77      298.04      6.29 o 
  -3   7   6     1282.24     1199.45     14.66 o 
  -2   7   6       32.15       33.31      2.90 o 
  -1   7   6       15.99       17.19      2.79 o 
   0   7   6      260.00      253.64      5.90 o 
   1   7   6      363.69      349.83      5.18 o 
   2   7   6      354.20      371.67      5.98 o 
   3   7   6      360.86      359.37      5.67 o 
   4   7   6      295.70      278.89      5.93 o 
   5   7   6      167.96      142.34      3.01 o 
   6   7   6      136.51      146.05      5.33 o 
   7   7   6      204.19      202.02      6.13 o 
   8   7   6       64.07       64.22      4.05 o 
 -12   8   6        9.38        8.91      3.85 o 
 -11   8   6       35.23       32.87      7.68 o 
 -10   8   6      391.22      376.80      9.07 o 
  -9   8   6       43.77       41.15      3.88 o 
  -8   8   6       18.79       25.50      2.90 o 
  -7   8   6      117.09      107.49      4.53 o 
  -6   8   6      239.35      237.90      5.06 o 
  -5   8   6      216.14      196.34      4.65 o 
  -4   8   6       27.07       27.91      3.42 o 
  -3   8   6       76.31       75.16      3.83 o 
  -2   8   6      130.87      143.07      4.97 o 
  -1   8   6      268.52      262.19      5.30 o 
   0   8   6      761.15      722.99      8.68 o 
   1   8   6      334.94      312.96      5.45 o 
   2   8   6      271.60      270.48      4.93 o 
   3   8   6       70.12       79.67      2.91 o 
   4   8   6       23.04       20.77      1.99 o 
   5   8   6       25.92       27.43      2.22 o 
   6   8   6        1.20        2.30      3.31 o 
   7   8   6       21.69        7.37      6.79 o 
   8   8   6       27.34       26.96      4.38 o 
 -11   9   6        9.67        9.19      4.41 o 
 -10   9   6        4.31        6.12      2.96 o 
  -9   9   6      268.21      265.62      6.75 o 
  -8   9   6        2.01        3.32      2.96 o 
  -7   9   6       77.11       85.74      4.90 o 
  -6   9   6      149.72      128.39      4.42 o 
  -5   9   6       90.66       86.78      3.80 o 
  -4   9   6        2.78       -0.63      2.47 o 
  -3   9   6       54.74       54.92      3.73 o 
  -2   9   6      188.54      188.03      5.52 o 
  -1   9   6      461.91      473.52      8.36 o 
   0   9   6       84.78       95.08      4.28 o 
   1   9   6       34.61       33.02      3.22 o 
   2   9   6       23.60       24.11      2.84 o 
   3   9   6       15.45       19.51      2.46 o 
   4   9   6       57.73       48.84     10.52 o 
   5   9   6        0.12        0.87      1.98 o 
   6   9   6       17.13        5.73      4.18 o 
   7   9   6       46.30       24.86     18.05 o 
  -9  10   6      136.70      144.48      6.93 o 
  -8  10   6       41.69       37.12      4.00 o 
  -7  10   6        1.63        1.22      2.46 o 
  -6  10   6      169.69      165.46      5.55 o 
  -5  10   6      137.10      128.71      4.57 o 
  -4  10   6       80.74       86.16      4.09 o 
  -3  10   6      108.45      111.28      7.14 o 
  -2  10   6      217.20      214.73      6.15 o 
  -1  10   6        5.40        5.50      2.88 o 
   0  10   6      212.55      214.36      5.89 o 
   1  10   6      375.17      356.44      7.39 o 
   2  10   6        7.33       11.53      2.68 o 
   3  10   6        3.14       -1.38      2.52 o 
   4  10   6       14.90       14.33      2.47 o 
   5  10   6       15.23        7.06      3.08 o 
  -8  11   6       23.61       21.95      5.86 o 
  -7  11   6        1.19        1.69      2.86 o 
  -6  11   6       36.57       37.20      5.41 o 
  -5  11   6      176.97      191.01      6.61 o 
  -4  11   6      197.70      197.07      6.90 o 
  -3  11   6       95.08      100.83      5.19 o 
  -2  11   6       11.85       11.04      4.75 o 
  -1  11   6       21.59       19.60      3.96 o 
   0  11   6       59.34       64.36      4.53 o 
   1  11   6       95.42      106.64      4.76 o 
   2  11   6        2.75       -1.68      2.40 o 
   3  11   6       25.13       23.72      3.41 o 
  -4  12   6       25.88       34.49      4.39 o 
  -3  12   6        2.21        1.76      2.62 o 
  -2  12   6        9.18        8.82      4.26 o 
  -1  12   6        9.19        8.02      3.57 o 
   0  12   6        3.22        3.48      3.03 o 
 -15   1   7        8.60        2.68      1.99 o 
 -14   1   7        5.19        5.48      1.72 o 
 -13   1   7        0.92        1.83      1.49 o 
 -12   1   7       41.39       43.93      4.26 o 
 -11   1   7       52.71       43.75      2.29 o 
 -10   1   7      151.84      150.80      3.95 o 
  -9   1   7      106.32      108.85      2.83 o 
  -8   1   7       52.66       57.14      2.41 o 
  -7   1   7      642.40      651.84      8.98 o 
  -6   1   7      123.05      130.84      3.70 o 
  -5   1   7       24.59       18.25      1.28 o 
  -4   1   7      916.63     1047.58      9.44 o 
  -3   1   7      230.95      232.90      2.44 o 
  -2   1   7       53.14       55.94      1.40 o 
  -1   1   7       17.88       20.09      1.04 o 
   0   1   7       35.61       33.70      1.19 o 
   1   1   7      280.95      288.06      2.80 o 
   2   1   7      173.25      172.99      3.17 o 
   3   1   7      349.69      358.50      7.25 o 
   4   1   7      187.40      190.30      7.86 o 
   5   1   7       32.53       35.82      1.09 o 
   6   1   7       35.40       37.40      5.24 o 
   7   1   7      235.45      247.91      9.48 o 
   8   1   7       26.49       29.32      7.02 o 
   9   1   7       31.37       34.90      6.35 o 
  10   1   7       62.52       51.89      7.47 o 
 -15   2   7       65.73       76.14      4.16 o 
 -14   2   7       32.92       35.48      6.69 o 
 -13   2   7        0.41       -0.30      1.60 o 
 -12   2   7       25.22       26.16      2.09 o 
 -11   2   7      208.32      179.43      3.50 o 
 -10   2   7      836.20      830.21      9.67 o 
  -9   2   7       14.45       14.40      1.73 o 
  -8   2   7       23.06       22.98      3.37 o 
  -7   2   7      432.46      442.28      8.41 o 
  -6   2   7       28.27       39.57      3.45 o 
  -5   2   7      910.89     1013.48     11.83 o 
  -4   2   7     2255.34     2435.82     38.36 o 
  -3   2   7      479.84      466.65      3.81 o 
  -2   2   7     1005.18     1079.34      8.36 o 
  -1   2   7      108.76      124.89      1.91 o 
   0   2   7        0.14        1.12      0.69 o 
   1   2   7      240.29      231.03      2.43 o 
   2   2   7       94.80      107.50      1.97 o 
   3   2   7      384.01      380.66      5.11 o 
   4   2   7      800.04      801.64      9.78 o 
   5   2   7      316.72      288.01      8.40 o 
   6   2   7      134.63      128.33      4.45 o 
   7   2   7       54.41       52.81      6.36 o 
   8   2   7       87.36      108.79     12.26 o 
   9   2   7       12.76       18.25      5.68 o 
  10   2   7        2.39        9.62      5.58 o 
 -15   3   7        0.59        1.93      2.89 o 
 -14   3   7       74.01       82.14      3.54 o 
 -13   3   7       69.25       60.49      2.82 o 
 -12   3   7       33.39       39.02      3.28 o 
 -11   3   7        2.26        2.90      1.88 o 
 -10   3   7        1.66        4.43      1.14 o 
  -9   3   7      128.23      132.88      5.59 o 
  -8   3   7      202.90      183.89      5.44 o 
  -7   3   7      592.69      620.96      8.69 o 
  -6   3   7       77.77       91.17      3.39 o 
  -5   3   7     1377.63     1504.32     16.04 o 
  -4   3   7      483.87      518.56      6.44 o 
  -3   3   7       82.50       82.39      3.66 o 
  -2   3   7      176.71      152.91      2.89 o 
  -1   3   7      253.62      263.69      3.41 o 
   0   3   7        1.86        9.11      1.15 o 
   1   3   7       33.23       33.11      1.17 o 
   2   3   7      230.55      234.79      2.25 o 
   3   3   7       52.99       54.42      2.41 o 
   4   3   7       36.16       38.05      2.35 o 
   5   3   7      210.61      216.72      3.86 o 
   6   3   7      213.19      207.72      3.45 o 
   7   3   7        1.01        1.28      1.15 o 
   8   3   7        9.88        7.32      2.55 o 
   9   3   7       66.73       77.02      7.80 o 
  10   3   7        5.23        3.07      6.31 o 
 -14   4   7        5.30        5.05      3.46 o 
 -13   4   7        0.01       -0.88      1.50 o 
 -12   4   7       24.66       25.12      3.53 o 
 -11   4   7       42.81       37.88      3.53 o 
 -10   4   7       60.46       63.86      3.75 o 
  -9   4   7      914.99      917.00     11.62 o 
  -8   4   7       12.70        8.19      2.55 o 
  -7   4   7       94.99       93.72      4.13 o 
  -6   4   7        0.97        3.21      1.08 o 
  -5   4   7     1053.99     1100.47     13.80 o 
  -4   4   7     2886.29     3042.63     31.28 o 
  -3   4   7     1895.62     1951.55     18.97 o 
  -2   4   7     2723.30     2716.71     25.91 o 
  -1   4   7        1.63        9.38      1.80 o 
   0   4   7      571.89      579.16      6.56 o 
   1   4   7      339.82      363.27      3.90 o 
   2   4   7      389.65      380.00      3.83 o 
   3   4   7      110.37       97.24      1.95 o 
   4   4   7      265.50      263.47      5.46 o 
   5   4   7       25.52       24.33      2.17 o 
   6   4   7       88.67       79.25      4.00 o 
   7   4   7        0.52       -0.08      1.29 o 
   8   4   7        9.24       11.25      2.19 o 
   9   4   7      169.12      207.87     10.45 o 
 -14   5   7      245.21      258.57      8.27 o 
 -13   5   7      162.96      155.21      5.51 o 
 -12   5   7      107.01      116.19      4.88 o 
 -11   5   7        0.41        1.25      2.41 o 
 -10   5   7        0.09        0.41      2.17 o 
  -9   5   7        0.29        0.42      2.07 o 
  -8   5   7       36.55       32.94      3.57 o 
  -7   5   7      211.77      230.60      3.28 o 
  -6   5   7       95.41      102.30      3.96 o 
  -5   5   7       54.43       60.07      3.14 o 
  -4   5   7       72.61       62.25      3.38 o 
  -3   5   7      240.13      229.83      4.53 o 
  -2   5   7       14.94       17.61      2.16 o 
  -1   5   7      733.78      709.31      9.38 o 
   0   5   7     1804.32     1714.12     15.28 o 
   1   5   7     1145.56     1110.94     10.54 o 
   2   5   7     1098.98     1102.30      9.11 o 
   3   5   7      561.46      604.83      5.29 o 
   4   5   7       74.61       66.45      2.54 o 
   5   5   7       30.37       26.98      2.65 o 
   6   5   7      160.16      169.79      4.22 o 
   7   5   7        6.73        7.29      2.52 o 
   8   5   7        5.68        6.06      2.35 o 
   9   5   7       49.79       50.16      7.67 o 
 -13   6   7        1.59        0.98      2.88 o 
 -12   6   7        2.65        2.23      2.91 o 
 -11   6   7       19.73       16.06      3.64 o 
 -10   6   7      174.28      173.69      6.05 o 
  -9   6   7      368.00      373.05      7.86 o 
  -8   6   7      100.84       99.39      3.38 o 
  -7   6   7        2.32        0.33      1.45 o 
  -6   6   7      125.28      141.50      3.84 o 
  -5   6   7      335.91      331.86      4.93 o 
  -4   6   7      630.46      621.97     11.10 o 
  -3   6   7      983.21      950.93     10.42 o 
  -2   6   7      323.78      315.92      5.51 o 
  -1   6   7      643.85      557.14      7.26 o 
   0   6   7       38.29       39.68      2.93 o 
   1   6   7       72.63       65.14      2.85 o 
   2   6   7        7.14        4.95      1.45 o 
   3   6   7       15.80       11.15      1.49 o 
   4   6   7       15.41       11.89      1.52 o 
   5   6   7       11.49       14.88      1.95 o 
   6   6   7       17.44       17.87      3.60 o 
   7   6   7        1.66        2.49      2.20 o 
   8   6   7       18.73       20.76      3.55 o 
 -13   7   7      205.34      219.40      7.38 o 
 -12   7   7      142.22      142.84      8.56 o 
 -11   7   7       63.21       73.31     17.03 o 
 -10   7   7       12.90       10.55      3.22 o 
  -9   7   7      536.96      522.64      6.95 o 
  -8   7   7      321.68      301.85      5.15 o 
  -7   7   7       78.22       94.50      2.92 o 
  -6   7   7      110.04      106.64      4.22 o 
  -5   7   7       33.01       33.86      2.46 o 
  -4   7   7      130.27      136.53      5.07 o 
  -3   7   7       13.17       13.36      2.68 o 
  -2   7   7      675.07      668.32      8.76 o 
  -1   7   7      516.85      498.84      7.39 o 
   0   7   7     1537.40     1492.08     15.10 o 
   1   7   7     2293.01     2274.14     22.35 o 
   2   7   7      924.45      842.10      9.02 o 
   3   7   7      288.45      278.26      4.43 o 
   4   7   7       30.70       30.08      1.94 o 
   5   7   7        5.44        2.25      1.04 o 
   6   7   7       50.23       69.57      5.28 o 
   7   7   7       79.96       87.33      4.58 o 
   8   7   7      133.11      135.33      5.12 o 
 -12   8   7       64.47       65.62      6.52 o 
 -11   8   7        8.56        7.12      3.64 o 
 -10   8   7      139.51      134.96      5.83 o 
  -9   8   7       63.60       60.64      3.13 o 
  -8   8   7      438.33      406.80     11.19 o 
  -7   8   7       57.85       58.33      4.06 o 
  -6   8   7      136.05      135.82      4.86 o 
  -5   8   7      161.01      179.79      4.67 o 
  -4   8   7      347.77      356.96      6.79 o 
  -3   8   7      147.32      142.87      4.92 o 
  -2   8   7      229.90      230.47      6.45 o 
  -1   8   7       69.85       58.96      4.09 o 
   0   8   7        0.48        0.86      2.08 o 
   1   8   7       32.44       27.07      2.64 o 
   2   8   7       41.91       39.69      2.61 o 
   3   8   7        4.18        1.80      1.79 o 
   4   8   7       44.36       53.84      3.07 o 
   5   8   7       55.36       58.12      5.83 o 
   6   8   7       76.93       95.15      6.11 o 
   7   8   7       31.52       23.22     11.33 o 
 -11   9   7        3.81        4.88      3.96 o 
 -10   9   7       76.69       94.11      5.68 o 
  -9   9   7       47.92       44.47      3.35 o 
  -8   9   7      874.46      856.59     16.84 o 
  -7   9   7       78.67       74.16      4.04 o 
  -6   9   7       52.24       54.05      3.57 o 
  -5   9   7        2.80        3.15      2.75 o 
  -4   9   7        0.13       -0.49      2.31 o 
  -3   9   7      420.06      422.98      8.34 o 
  -2   9   7        7.70        6.14      2.94 o 
  -1   9   7      232.27      232.20      5.99 o 
   0   9   7      327.54      320.04      6.27 o 
   1   9   7      581.38      562.53      9.96 o 
   2   9   7      131.44      126.28      3.84 o 
   3   9   7        0.73        0.73      1.67 o 
   4   9   7        1.40        1.60      1.98 o 
   5   9   7        3.48        0.80      3.28 o 
   6   9   7        5.13        2.05      3.61 o 
  -9  10   7       78.91       90.52      8.33 o 
  -8  10   7       15.53       17.17      3.05 o 
  -7  10   7        0.52        0.14      2.21 o 
  -6  10   7      110.78      116.85      5.71 o 
  -5  10   7      302.82      298.10      6.77 o 
  -4  10   7      471.27      471.15      9.01 o 
  -3  10   7      720.73      705.11     11.75 o 
  -2  10   7      114.37      116.30      6.35 o 
  -1  10   7       71.85       62.98      4.40 o 
   0  10   7        4.13        4.17      2.46 o 
   1  10   7        0.54        2.00      2.27 o 
   2  10   7      153.73      158.25      4.88 o 
   3  10   7       15.56       16.27      2.95 o 
   4  10   7      146.66      143.36      4.72 o 
  -7  11   7        1.65        1.42      2.49 o 
  -6  11   7        8.37        6.14      4.36 o 
  -5  11   7       15.24       19.19      3.27 o 
  -4  11   7        3.48        6.20      2.68 o 
  -3  11   7        0.56        1.82      3.04 o 
  -2  11   7       15.45       12.53      3.76 o 
  -1  11   7        0.08        0.19      2.32 o 
   0  11   7        3.63        2.36      2.73 o 
   1  11   7        4.41        4.00      2.69 o 
   2  11   7      115.15      117.13      5.04 o 
 -15   0   8       24.47       12.22      7.57 o 
 -14   0   8       34.21       35.11      4.73 o 
 -13   0   8       51.04       47.98      4.38 o 
 -12   0   8        8.87        5.82      2.72 o 
 -11   0   8        4.70        6.30      1.68 o 
 -10   0   8        3.90        3.05      1.46 o 
  -9   0   8       39.03       32.39      4.35 o 
  -8   0   8      349.69      353.72      8.48 o 
  -7   0   8     2108.17     2136.08     21.20 o 
  -6   0   8     2205.90     2143.34     30.32 o 
  -5   0   8     2367.65     2370.40     23.29 o 
  -4   0   8     1024.84     1109.25     22.40 o 
  -3   0   8      159.14      190.40      2.63 o 
  -2   0   8     1259.16     1216.63     23.18 o 
  -1   0   8      497.49      462.85      6.35 o 
   0   0   8       42.49       37.32      2.48 o 
   1   0   8     5557.41     6007.63     74.56 o 
   2   0   8       20.96       18.04      1.08 o 
   3   0   8       16.23       20.59      2.66 o 
   4   0   8      347.26      341.31     12.93 o 
   5   0   8      361.60      323.96     13.25 o 
   6   0   8       23.04       27.44     11.67 o 
   7   0   8       20.36       22.40      7.57 o 
   8   0   8      269.70      262.45     15.14 o 
   9   0   8      224.30      266.86     16.40 o 
 -15   1   8      201.83      201.29     10.92 o 
 -14   1   8       37.69       49.05      3.28 o 
 -13   1   8       22.35       15.36      1.72 o 
 -12   1   8      663.17      642.10      8.46 o 
 -11   1   8     1286.63     1259.15     13.47 o 
 -10   1   8     1712.44     1683.48     16.22 o 
  -9   1   8       68.23       72.77      2.35 o 
  -8   1   8     1094.89     1037.90     13.66 o 
  -7   1   8      282.01      294.55      6.75 o 
  -6   1   8      288.94      295.80      4.21 o 
  -5   1   8      723.47      773.61      7.30 o 
  -4   1   8      349.15      386.63      4.32 o 
  -3   1   8      178.47      181.87      2.40 o 
  -2   1   8       15.59       11.81      1.10 o 
  -1   1   8      656.52      624.84      4.92 o 
   0   1   8      918.07      889.64      6.86 o 
   1   1   8      755.67      785.19      8.53 o 
   2   1   8      677.30      696.23      5.10 o 
   3   1   8      907.08      858.68      7.75 o 
   4   1   8     1973.18     2014.98     17.32 o 
   5   1   8     1179.09     1125.28     16.59 o 
   6   1   8        6.65        2.48      4.30 o 
   7   1   8      197.15      194.69      9.14 o 
   8   1   8        6.23       11.46      5.24 o 
   9   1   8       40.11       52.46      7.36 o 
 -15   2   8      106.20      105.46      7.15 o 
 -14   2   8       10.46        4.01      3.74 o 
 -13   2   8       70.84       79.27      2.67 o 
 -12   2   8        2.32        4.68      1.43 o 
 -11   2   8       66.93       72.81      1.78 o 
 -10   2   8     1041.89     1076.98     16.86 o 
  -9   2   8      153.28      152.09      5.46 o 
  -8   2   8        0.02       -1.23      2.45 o 
  -7   2   8     1340.42     1304.73     16.15 o 
  -6   2   8     3184.00     3178.89     29.90 o 
  -5   2   8     2679.71     2566.31     24.08 o 
  -4   2   8      597.77      619.42      4.97 o 
  -3   2   8       61.68       51.44      1.54 o 
  -2   2   8      543.99      489.57      3.99 o 
  -1   2   8      449.52      430.78      7.46 o 
   0   2   8        0.04        0.62      0.89 o 
   1   2   8       10.25       10.24      1.20 o 
   2   2   8       20.24       20.05      0.93 o 
   3   2   8      128.22      142.96      3.63 o 
   4   2   8      163.90      168.04      3.72 o 
   5   2   8      139.36      134.21      3.09 o 
   6   2   8      164.17      160.45      9.54 o 
   7   2   8      726.36      761.91     17.29 o 
   8   2   8       35.70       45.79      6.69 o 
   9   2   8      388.44      403.90     13.94 o 
 -15   3   8       82.76       89.96      5.14 o 
 -14   3   8        0.02        1.39      2.55 o 
 -13   3   8       13.82        5.80      3.01 o 
 -12   3   8      503.43      478.76     10.72 o 
 -11   3   8      637.27      657.20     11.39 o 
 -10   3   8      440.63      441.40      9.68 o 
  -9   3   8      343.31      331.28     10.02 o 
  -8   3   8       10.95       11.14      2.97 o 
  -7   3   8      867.05      853.89     11.00 o 
  -6   3   8      690.27      727.36      8.98 o 
  -5   3   8      491.20      528.74      6.57 o 
  -4   3   8      740.45      752.74      6.35 o 
  -3   3   8        7.77        6.12      1.55 o 
  -2   3   8      416.02      367.25      5.34 o 
  -1   3   8      650.63      600.33      5.92 o 
   0   3   8      475.21      464.43      4.99 o 
   1   3   8        4.61        2.93      1.13 o 
   2   3   8       43.29       39.82      2.08 o 
   3   3   8       23.15       21.45      3.05 o 
   4   3   8      243.28      261.95      5.87 o 
   5   3   8      101.88      111.87      3.48 o 
   6   3   8        6.11        7.97      2.68 o 
   7   3   8       43.33       43.13      2.40 o 
   8   3   8        3.33       -3.63      4.68 o 
   9   3   8        4.26        0.88      5.23 o 
 -14   4   8        4.99        0.52      2.64 o 
 -13   4   8      139.16      142.71      5.85 o 
 -12   4   8       25.51       21.71      4.24 o 
 -11   4   8      286.00      283.09      6.61 o 
 -10   4   8      628.66      659.44     11.21 o 
  -9   4   8      228.02      222.65      5.62 o 
  -8   4   8        0.03       -2.36      2.36 o 
  -7   4   8       95.07       91.20      7.15 o 
  -6   4   8     3021.99     3071.87     32.36 o 
  -5   4   8     2568.89     2624.36     22.05 o 
  -4   4   8      401.23      360.99      5.95 o 
  -3   4   8       17.50       21.35      2.33 o 
  -2   4   8      145.86      153.71      3.58 o 
  -1   4   8       36.82       45.68      2.61 o 
   0   4   8       17.48       14.06      1.59 o 
   1   4   8      520.91      507.28      5.51 o 
   2   4   8      463.50      442.94      4.42 o 
   3   4   8      106.67      107.52      1.52 o 
   4   4   8        0.04        0.13      1.83 o 
   5   4   8      284.50      294.87      4.92 o 
   6   4   8       10.44       15.65      2.35 o 
   7   4   8       67.52       75.01      3.80 o 
   8   4   8      325.72      363.73     23.18 o 
   9   4   8      266.51      286.23     12.59 o 
 -14   5   8        5.41        4.93      3.50 o 
 -13   5   8        7.57        1.18      3.16 o 
 -12   5   8       23.92       23.00      5.56 o 
 -11   5   8      270.28      266.15      6.69 o 
 -10   5   8      462.11      444.70      8.27 o 
  -9   5   8       16.21       13.27      2.94 o 
  -8   5   8        8.32        8.27      3.25 o 
  -7   5   8        6.41        5.27      1.56 o 
  -6   5   8      209.72      209.00      3.42 o 
  -5   5   8      382.13      354.71      6.45 o 
  -4   5   8       97.37       95.17      3.47 o 
  -3   5   8      212.30      194.61      4.28 o 
  -2   5   8      218.21      201.28      4.63 o 
  -1   5   8     1236.68     1231.22     15.98 o 
   0   5   8     1638.76     1634.55     14.45 o 
   1   5   8        4.57        7.12      2.24 o 
   2   5   8      288.01      275.71      3.65 o 
   3   5   8      272.42      282.86      2.95 o 
   4   5   8      588.46      585.02     10.07 o 
   5   5   8        0.09        2.16      2.21 o 
   6   5   8        0.01       -1.09      2.04 o 
   7   5   8       16.55       10.87      4.72 o 
   8   5   8       16.68       26.89      6.58 o 
 -13   6   8       16.56       12.66      4.22 o 
 -12   6   8        1.12        6.11      3.12 o 
 -11   6   8       79.50       75.70      5.00 o 
 -10   6   8      213.33      210.55      6.18 o 
  -9   6   8       49.81       52.21      4.83 o 
  -8   6   8      116.38      112.56      2.26 o 
  -7   6   8      406.83      367.09      5.31 o 
  -6   6   8       87.35       79.77      3.60 o 
  -5   6   8      366.57      341.20      6.35 o 
  -4   6   8       93.12       90.29      3.82 o 
  -3   6   8      105.36       98.23      3.85 o 
  -2   6   8     1003.84      966.17     11.43 o 
  -1   6   8     4503.67     4356.87     41.64 o 
   0   6   8      171.73      164.32      3.68 o 
   1   6   8       48.80       50.79      2.47 o 
   2   6   8      137.14      141.02      3.11 o 
   3   6   8       77.04       76.30      3.03 o 
   4   6   8      421.76      395.58      8.93 o 
   5   6   8       80.32       98.85      4.28 o 
   6   6   8       16.52       23.48      3.46 o 
   7   6   8       27.79       29.57      3.04 o 
   8   6   8      105.50      112.35      8.48 o 
 -12   7   8        5.01        4.36      3.86 o 
 -11   7   8      117.02      122.06      6.92 o 
 -10   7   8       53.83       50.96      5.28 o 
  -9   7   8        1.26       -1.05      1.69 o 
  -8   7   8        0.21       -1.10      1.16 o 
  -7   7   8      217.87      182.60      3.68 o 
  -6   7   8       26.52       28.78      2.19 o 
  -5   7   8      291.67      277.19      6.56 o 
  -4   7   8       35.08       33.29      3.48 o 
  -3   7   8        0.94        1.24      2.52 o 
  -2   7   8       49.67       52.99      3.23 o 
  -1   7   8      706.35      702.94      8.70 o 
   0   7   8      977.91      983.25     10.70 o 
   1   7   8        6.06        4.86      1.77 o 
   2   7   8      236.48      237.53      5.33 o 
   3   7   8      366.03      380.57      7.40 o 
   4   7   8      678.88      658.92     15.27 o 
   5   7   8       47.29       50.58      3.84 o 
   6   7   8        0.19       -0.11      2.36 o 
   7   7   8        1.03        0.74      2.39 o 
 -12   8   8      100.18      120.93      6.89 o 
 -11   8   8        0.02       -1.67      3.39 o 
 -10   8   8       22.71       22.01      4.48 o 
  -9   8   8        0.12       -0.60      2.69 o 
  -8   8   8       40.66       47.52      5.09 o 
  -7   8   8        6.98        9.81      1.91 o 
  -6   8   8      343.75      303.31      6.01 o 
  -5   8   8      384.84      367.86      5.66 o 
  -4   8   8       24.21       24.00      3.49 o 
  -3   8   8       81.97       89.97      4.11 o 
  -2   8   8       67.69       68.72      4.07 o 
  -1   8   8       58.28       53.45      3.67 o 
   0   8   8        2.98        3.89      2.23 o 
   1   8   8       95.31       97.35      4.48 o 
   2   8   8       14.09       16.36      2.12 o 
   3   8   8        6.16        8.08      1.95 o 
   4   8   8        5.10        5.80      1.82 o 
   5   8   8       54.09       43.77     14.41 o 
   6   8   8        1.14        9.53      6.85 o 
 -10   9   8       17.87       17.26      4.70 o 
  -9   9   8        7.50       15.93      4.96 o 
  -8   9   8       25.69       37.12      4.89 o 
  -7   9   8      116.56      114.53      5.36 o 
  -6   9   8        6.65        7.24      2.41 o 
  -5   9   8      235.24      224.20      4.88 o 
  -4   9   8      162.07      149.99      5.60 o 
  -3   9   8       23.43       29.15      3.48 o 
  -2   9   8       32.86       29.52      3.85 o 
  -1   9   8       41.03       40.54      3.31 o 
   0   9   8       77.29       80.57      3.61 o 
   1   9   8        1.16        2.10      2.03 o 
   2   9   8       13.60       11.77      2.70 o 
   3   9   8        0.70       -0.98      1.83 o 
   4   9   8       22.72        9.55      6.67 o 
   5   9   8       26.86        4.20      4.51 o 
  -9  10   8       16.92       22.42      5.75 o 
  -8  10   8      153.73      146.53      8.37 o 
  -7  10   8       11.08        6.92      2.57 o 
  -6  10   8       29.58       21.47      3.03 o 
  -5  10   8       62.36       57.84      3.54 o 
  -4  10   8        4.68        8.80      3.81 o 
  -3  10   8      119.58      131.55      5.19 o 
  -2  10   8      186.45      183.16      9.25 o 
  -1  10   8        0.26        0.20      2.09 o 
   0  10   8       16.85       13.71      2.95 o 
   1  10   8       21.16       21.19      3.07 o 
   2  10   8        6.09        4.09      2.21 o 
   3  10   8        3.38        2.72      2.35 o 
  -6  11   8       86.28       93.48      4.51 o 
  -5  11   8       21.71       17.06      3.37 o 
  -4  11   8        4.97        2.65      3.48 o 
  -3  11   8       18.81       13.76      4.22 o 
  -2  11   8       13.18       14.96      3.98 o 
  -1  11   8        1.32        2.28      2.78 o 
   0  11   8       50.08       55.92      4.19 o 
   1  11   8       37.28       53.97      4.60 o 
 -15   1   9        1.70        1.51      4.12 o 
 -14   1   9       17.44       13.13      2.66 o 
 -13   1   9       14.33        8.63      1.25 o 
 -12   1   9        7.31        8.33      1.69 o 
 -11   1   9       45.03       44.43      1.21 o 
 -10   1   9       39.95       51.26      5.32 o 
  -9   1   9      445.84      449.98      9.63 o 
  -8   1   9      271.95      275.72      4.06 o 
  -7   1   9       81.40       85.31      4.88 o 
  -6   1   9       36.24       37.20      1.61 o 
  -5   1   9       60.43       68.46      2.25 o 
  -4   1   9      970.14     1082.70      8.85 o 
  -3   1   9       17.93       23.22      1.15 o 
  -2   1   9        0.03       -0.19      0.89 o 
  -1   1   9       39.99       39.46      1.67 o 
   0   1   9      294.78      290.19      3.24 o 
   1   1   9      324.53      338.77      3.20 o 
   2   1   9        9.20       11.49      1.09 o 
   3   1   9      427.19      430.40      4.89 o 
   4   1   9      242.01      239.57      5.05 o 
   5   1   9       17.91       11.25      4.12 o 
   6   1   9        2.22        8.04      4.46 o 
   7   1   9      322.54      342.54     11.71 o 
   8   1   9       18.30       20.74      6.13 o 
   9   1   9       11.66       15.77      6.47 o 
 -15   2   9       85.24       88.26     18.03 o 
 -14   2   9        0.02        1.00      3.32 o 
 -13   2   9       11.58       14.65      3.75 o 
 -12   2   9       52.03       58.31      5.79 o 
 -11   2   9        6.31        4.73      3.09 o 
 -10   2   9      394.53      400.58      8.78 o 
  -9   2   9      472.42      473.66      9.84 o 
  -8   2   9      146.13      142.35      5.90 o 
  -7   2   9      674.64      677.03      8.79 o 
  -6   2   9      440.86      461.43      6.66 o 
  -5   2   9       10.24       12.55      1.74 o 
  -4   2   9       11.37       12.24      0.98 o 
  -3   2   9       12.53        9.37      1.15 o 
  -2   2   9      129.02      118.40      1.96 o 
  -1   2   9        0.55        1.58      0.93 o 
   0   2   9       76.41       78.49      1.86 o 
   1   2   9      333.80      334.87      4.26 o 
   2   2   9      196.91      186.69      2.26 o 
   3   2   9        3.88        1.88      1.33 o 
   4   2   9       27.12       25.92      1.50 o 
   5   2   9        0.28        1.35      1.96 o 
   6   2   9       17.79       15.86      5.01 o 
   7   2   9       27.65       31.43      8.04 o 
   8   2   9      217.30      245.14     13.18 o 
 -14   3   9       58.69       67.74      5.73 o 
 -13   3   9       71.49       82.42      5.56 o 
 -12   3   9        4.27        4.43      3.27 o 
 -11   3   9        0.75        0.43      2.93 o 
 -10   3   9        0.20       -1.21      2.72 o 
  -9   3   9        4.56        3.11      2.79 o 
  -8   3   9      193.18      180.56      6.45 o 
  -7   3   9        0.01        1.29      1.59 o 
  -6   3   9       74.69       87.05      2.96 o 
  -5   3   9      122.99      123.41      4.33 o 
  -4   3   9       61.57       65.42      2.21 o 
  -3   3   9       18.30       20.69      2.19 o 
  -2   3   9        0.27        0.70      1.24 o 
  -1   3   9       66.83       65.70      2.01 o 
   0   3   9      104.79       97.56      2.42 o 
   1   3   9      490.51      485.30      4.35 o 
   2   3   9      633.93      611.48      6.18 o 
   3   3   9      463.53      459.14      6.58 o 
   4   3   9      142.75      142.50      6.00 o 
   5   3   9        3.59        3.49      2.09 o 
   6   3   9        7.82       10.55      2.63 o 
   7   3   9       15.52       17.57      6.73 o 
   8   3   9       11.52        8.54      6.78 o 
 -14   4   9       36.09       19.42     10.29 o 
 -13   4   9       42.09       27.91     13.61 o 
 -12   4   9      236.67      242.17     10.29 o 
 -11   4   9       11.67       12.74      3.47 o 
 -10   4   9       29.07       28.53      3.66 o 
  -9   4   9        6.39       13.44      3.46 o 
  -8   4   9       47.32       62.51      8.16 o 
  -7   4   9      554.90      577.40      8.70 o 
  -6   4   9      257.93      262.93      4.68 o 
  -5   4   9      189.69      199.27      4.20 o 
  -4   4   9      120.52      116.30      3.45 o 
  -3   4   9      548.26      535.25      7.20 o 
  -2   4   9      358.58      352.65      5.94 o 
  -1   4   9     1184.09     1125.22     12.40 o 
   0   4   9      562.56      537.82      5.64 o 
   1   4   9      564.52      564.63      6.28 o 
   2   4   9      332.49      327.90      5.47 o 
   3   4   9       39.50       55.19      4.31 o 
   4   4   9        6.84        6.82      2.27 o 
   5   4   9       58.68       69.75      3.65 o 
   6   4   9      362.84      365.44      9.48 o 
   7   4   9       22.78       19.87      6.02 o 
   8   4   9        3.54        1.58      6.62 o 
 -14   5   9      109.84      122.95      6.48 o 
 -13   5   9      146.57      165.28     11.20 o 
 -12   5   9      115.39      112.22      5.44 o 
 -11   5   9        9.23       16.25      3.48 o 
 -10   5   9      150.78      148.49      5.86 o 
  -9   5   9       46.69       47.45      4.96 o 
  -8   5   9       20.88       19.50      3.45 o 
  -7   5   9      239.68      245.73      6.28 o 
  -6   5   9        7.90        5.59      1.28 o 
  -5   5   9      101.58      114.36      4.13 o 
  -4   5   9       64.76       67.23      3.29 o 
  -3   5   9      578.71      560.39      8.01 o 
  -2   5   9      604.78      595.53     13.07 o 
  -1   5   9      128.98      140.47      4.96 o 
   0   5   9      459.75      456.52     10.02 o 
   1   5   9      242.98      247.53      4.02 o 
   2   5   9      421.41      420.38      4.75 o 
   3   5   9      254.49      247.93      3.86 o 
   4   5   9      127.56      118.66      4.33 o 
   5   5   9       47.71       45.36      3.06 o 
   6   5   9       10.22        8.59      2.92 o 
   7   5   9       22.33       17.83      5.91 o 
 -13   6   9      149.28      155.72      6.55 o 
 -12   6   9       74.28       74.10      5.60 o 
 -11   6   9       28.65       20.43      3.86 o 
 -10   6   9       11.52       12.94      4.75 o 
  -9   6   9        9.19       13.83      3.59 o 
  -8   6   9      121.81      116.19      5.81 o 
  -7   6   9        0.34        0.80      1.18 o 
  -6   6   9        0.08        1.09      1.24 o 
  -5   6   9      105.92      106.70      4.11 o 
  -4   6   9      361.61      367.60      6.83 o 
  -3   6   9      367.82      355.68      6.15 o 
  -2   6   9     1793.02     1722.64     19.17 o 
  -1   6   9      354.53      319.08      5.46 o 
   0   6   9      562.14      538.76      6.34 o 
   1   6   9      129.50      127.36      3.24 o 
   2   6   9       65.24       75.72      3.50 o 
   3   6   9       50.95       58.07      4.09 o 
   4   6   9       17.70       19.87      3.40 o 
   5   6   9       30.40       30.51      3.21 o 
   6   6   9      108.17      123.60      5.82 o 
   7   6   9       73.53       77.68      4.73 o 
 -12   7   9      297.25      288.78      9.10 o 
 -11   7   9      344.44      344.84      9.21 o 
 -10   7   9       70.56       80.41      5.09 o 
  -9   7   9       17.88       22.48      4.00 o 
  -8   7   9        0.79        1.10      1.40 o 
  -7   7   9       14.96        9.21      3.73 o 
  -6   7   9      139.34      131.80      3.56 o 
  -5   7   9      161.21      159.59      5.46 o 
  -4   7   9      347.83      348.53      6.71 o 
  -3   7   9      661.96      634.55      9.59 o 
  -2   7   9      610.68      607.98      9.15 o 
  -1   7   9      576.83      523.31      7.58 o 
   0   7   9      223.27      209.89      6.26 o 
   1   7   9      328.75      327.05      6.09 o 
   2   7   9      322.01      319.55      7.22 o 
   3   7   9      282.81      272.33     10.78 o 
   4   7   9       61.79       72.27      4.68 o 
   5   7   9      202.14      191.58      5.71 o 
   6   7   9       14.36       19.76      3.91 o 
 -11   8   9       22.17       29.72      4.76 o 
 -10   8   9       60.75       68.13      5.29 o 
  -9   8   9      203.52      208.55      7.54 o 
  -8   8   9      272.53      268.43      8.78 o 
  -7   8   9       62.86       70.91      2.83 o 
  -6   8   9        6.69       10.96      2.42 o 
  -5   8   9      117.94      119.99      5.43 o 
  -4   8   9      173.86      193.77      6.10 o 
  -3   8   9      235.35      232.12      6.90 o 
  -2   8   9      115.57      125.86      4.54 o 
  -1   8   9       93.90       98.18      4.09 o 
   0   8   9       59.83       61.37      3.21 o 
   1   8   9        6.38        6.91      2.15 o 
   2   8   9        8.43        7.61      2.07 o 
   3   8   9        0.11        2.66      1.30 o 
   4   8   9        6.40        3.93      3.50 o 
   5   8   9       20.22       20.80      8.84 o 
 -10   9   9       79.55       73.61      6.27 o 
  -9   9   9       57.53       55.83      7.26 o 
  -8   9   9       79.79       79.63      7.56 o 
  -7   9   9        2.43        3.86      1.62 o 
  -6   9   9        2.50        2.88      2.32 o 
  -5   9   9       78.13       82.33      9.20 o 
  -4   9   9      295.32      295.09      8.88 o 
  -3   9   9      195.04      206.82      9.01 o 
  -2   9   9       48.34       50.28      3.70 o 
  -1   9   9       18.67       17.57      2.79 o 
   0   9   9      240.84      243.76      5.58 o 
   1   9   9      154.69      160.73      4.84 o 
   2   9   9      212.22      207.33      5.18 o 
   3   9   9      228.91      218.92      7.34 o 
   4   9   9      124.12      129.80     10.15 o 
  -8  10   9      459.10      442.47     12.81 o 
  -7  10   9      285.61      296.64      8.71 o 
  -6  10   9       97.45       95.55      5.33 o 
  -5  10   9       64.32       76.61      4.56 o 
  -4  10   9       91.17       93.51      5.43 o 
  -3  10   9      120.11      124.22      6.78 o 
  -2  10   9      107.54      108.83      6.15 o 
  -1  10   9       67.47       67.65      4.08 o 
   0  10   9      121.06      119.79      4.71 o 
   1  10   9        5.20        3.53      2.39 o 
   2  10   9       32.46       16.98      4.80 o 
  -5  11   9       13.86       10.58      3.92 o 
  -4  11   9       17.95       14.30      4.17 o 
  -3  11   9       16.02       16.90      5.23 o 
  -2  11   9       20.78       17.83      3.67 o 
  -1  11   9       23.00       18.87      3.69 o 
 -15   0  10        3.03        2.84      6.62 o 
 -14   0  10        0.72        2.52      5.99 o 
 -13   0  10      164.77      177.91     12.30 o 
 -12   0  10       71.00       61.71      9.94 o 
 -11   0  10        6.56        6.14      3.15 o 
 -10   0  10     3234.60     2807.66    140.61 o 
  -9   0  10      116.71       84.59     53.78 o 
  -8   0  10      179.17      150.83     85.48 o 
  -7   0  10      176.92      168.17      8.67 o 
  -6   0  10     1441.12     1460.37     20.50 o 
  -5   0  10     2114.80     2003.68     40.38 o 
  -4   0  10      753.02      724.88     16.72 o 
  -3   0  10      166.32      181.41      4.89 o 
  -2   0  10     2514.67     2636.83     76.34 o 
  -1   0  10     1560.58     1474.75     15.53 o 
   0   0  10      104.41      104.45      3.31 o 
   1   0  10        3.29        3.65      1.49 o 
   2   0  10       31.25       36.36      2.16 o 
   3   0  10       84.68       77.30      3.12 o 
   4   0  10      170.32      151.41     10.09 o 
   5   0  10      220.09      216.39     12.30 o 
   6   0  10      159.73      153.62     11.99 o 
   7   0  10        0.75        8.52     11.67 o 
   8   0  10       14.09       14.19      8.52 o 
 -15   1  10      238.19      249.66     11.04 o 
 -14   1  10      116.66      122.05      8.14 o 
 -13   1  10       98.14       93.27      4.06 o 
 -12   1  10       11.08       14.50      4.24 o 
 -11   1  10      204.86      212.36      7.77 o 
 -10   1  10      514.52      506.17     13.19 o 
  -9   1  10       10.05        9.22      1.32 o 
  -8   1  10     1815.91     1770.33     17.16 o 
  -7   1  10      518.82      503.46      7.28 o 
  -6   1  10      508.82      524.74      6.98 o 
  -5   1  10     1777.70     1829.95     17.27 o 
  -4   1  10      435.99      394.49      3.92 o 
  -3   1  10      784.96      791.65      6.71 o 
  -2   1  10      140.79      147.30      2.63 o 
  -1   1  10      446.88      428.43      6.29 o 
   0   1  10     1621.78     1627.03     13.31 o 
   1   1  10      887.02      931.00      7.31 o 
   2   1  10       29.26       30.26      0.96 o 
   3   1  10        0.61        1.41      1.32 o 
   4   1  10       87.56       96.65      3.33 o 
   5   1  10       76.55       82.30      6.46 o 
   6   1  10        2.84        2.88      5.01 o 
   7   1  10        6.15        7.29      6.16 o 
   8   1  10        0.23        2.90      6.21 o 
 -15   2  10        0.00        0.33      3.20 o 
 -14   2  10       25.34       32.68      6.89 o 
 -13   2  10        1.96        0.19      2.79 o 
 -12   2  10       32.80       34.83      4.48 o 
 -11   2  10      117.74      116.33      6.49 o 
 -10   2  10      972.48      988.71     15.53 o 
  -9   2  10      335.17      318.63      8.82 o 
  -8   2  10      713.04      724.91      8.46 o 
  -7   2  10        4.88        4.11      2.04 o 
  -6   2  10     1235.58     1161.40     11.88 o 
  -5   2  10     3117.52     3116.75     30.63 o 
  -4   2  10      445.95      394.51      4.22 o 
  -3   2  10      320.24      296.80      3.62 o 
  -2   2  10        0.34        0.88      1.02 o 
  -1   2  10        2.19        2.55      1.02 o 
   0   2  10        0.29        0.97      1.23 o 
   1   2  10      262.83      274.56      3.92 o 
   2   2  10        0.01        0.74      0.88 o 
   3   2  10       76.46       75.06      2.83 o 
   4   2  10      105.62      103.26      2.90 o 
   5   2  10      426.93      386.21     10.09 o 
   6   2  10       86.97       85.52      8.92 o 
   7   2  10       16.80       12.20      5.46 o 
   8   2  10       13.85       16.18      7.50 o 
 -14   3  10      106.80      114.75      5.86 o 
 -13   3  10      269.86      275.60      8.72 o 
 -12   3  10        4.31        9.34      4.15 o 
 -11   3  10      122.50      121.80      6.76 o 
 -10   3  10      723.76      717.67     12.50 o 
  -9   3  10      281.57      275.33      7.22 o 
  -8   3  10       75.83       79.50      3.22 o 
  -7   3  10       13.00       11.86      2.31 o 
  -6   3  10       10.02        9.94      1.97 o 
  -5   3  10      527.61      501.37      6.18 o 
  -4   3  10      230.64      216.48      3.01 o 
  -3   3  10        0.97        0.39      1.29 o 
  -2   3  10      596.57      598.58      5.96 o 
  -1   3  10      131.38      124.04      2.49 o 
   0   3  10      295.25      304.30      4.54 o 
   1   3  10      264.83      273.08      3.93 o 
   2   3  10       16.72       14.86      1.11 o 
   3   3  10       12.30       11.88      2.87 o 
   4   3  10      616.78      615.74     10.25 o 
   5   3  10      292.90      301.69     14.39 o 
   6   3  10       10.38       10.20      5.01 o 
   7   3  10       19.46       19.40      5.91 o 
 -14   4  10       21.33       11.84      5.74 o 
 -13   4  10        8.47        4.15      3.53 o 
 -12   4  10       83.63       96.45      7.60 o 
 -11   4  10      104.68      106.93      5.15 o 
 -10   4  10      353.05      353.46      8.38 o 
  -9   4  10      618.95      626.76      9.89 o 
  -8   4  10      196.39      189.22      4.15 o 
  -7   4  10       19.72       17.83      2.26 o 
  -6   4  10      722.33      684.92      8.31 o 
  -5   4  10      755.06      732.22      6.36 o 
  -4   4  10      256.71      252.30      3.36 o 
  -3   4  10      194.97      171.34      3.04 o 
  -2   4  10     2779.30     2645.84     23.49 o 
  -1   4  10      100.18       95.68      2.62 o 
   0   4  10      193.05      196.94      3.23 o 
   1   4  10      116.59      126.13      4.56 o 
   2   4  10      123.28      136.25      3.94 o 
   3   4  10      110.21      114.66      4.60 o 
   4   4  10       73.43       81.20      4.45 o 
   5   4  10      276.63      280.49      8.21 o 
   6   4  10      435.82      447.74     13.60 o 
   7   4  10        3.31        9.78      8.20 o 
 -13   5  10       99.14      100.12      6.35 o 
 -12   5  10        1.48        3.97      3.77 o 
 -11   5  10       81.25       87.91      5.11 o 
 -10   5  10      149.51      143.13      5.69 o 
  -9   5  10       36.73       31.39      4.62 o 
  -8   5  10       36.08       35.74      3.69 o 
  -7   5  10       40.45       31.78      2.80 o 
  -6   5  10      121.47      124.85      3.75 o 
  -5   5  10      551.55      520.39      8.48 o 
  -4   5  10      558.95      519.53      7.74 o 
  -3   5  10       21.27       20.73      2.70 o 
  -2   5  10       90.10       93.04      3.57 o 
  -1   5  10     1048.08     1010.04     13.98 o 
   0   5  10     1023.17     1001.21     11.01 o 
   1   5  10      163.63      158.82      3.01 o 
   2   5  10        1.65        3.00      1.05 o 
   3   5  10       82.17       75.10      4.36 o 
   4   5  10      136.02      122.25      7.10 o 
   5   5  10      125.21      136.67      5.06 o 
   6   5  10       79.16      101.57     11.99 o 
 -13   6  10       14.45       18.45      4.30 o 
 -12   6  10       21.47       27.58      4.70 o 
 -11   6  10       85.90       91.35      5.89 o 
 -10   6  10      122.24      111.98      6.12 o 
  -9   6  10       85.93       89.50      4.92 o 
  -8   6  10       32.77       25.25      4.36 o 
  -7   6  10       46.95       39.45      3.08 o 
  -6   6  10        0.02        1.30      1.71 o 
  -5   6  10      392.92      384.07      6.75 o 
  -4   6  10      508.06      491.40      7.53 o 
  -3   6  10       44.86       52.69      4.14 o 
  -2   6  10       28.71       33.40      3.08 o 
  -1   6  10      626.84      612.24      8.49 o 
   0   6  10      269.62      240.45      4.40 o 
   1   6  10      154.12      149.29      4.51 o 
   2   6  10       24.52       27.11      1.66 o 
   3   6  10        0.74        1.94      1.14 o 
   4   6  10       39.78       54.42      4.50 o 
   5   6  10      100.17      133.26      6.23 o 
   6   6  10       41.52       44.26      4.77 o 
 -12   7  10        8.68       11.37      4.87 o 
 -11   7  10       57.00       49.90      5.39 o 
 -10   7  10        1.57        6.18      3.67 o 
  -9   7  10        0.16       -2.17      2.95 o 
  -8   7  10       24.49       38.10      4.87 o 
  -7   7  10        0.82        2.45      1.74 o 
  -6   7  10       43.23       42.41      2.47 o 
  -5   7  10      310.94      295.31      7.19 o 
  -4   7  10      734.26      723.72     10.81 o 
  -3   7  10      321.80      325.48      6.76 o 
  -2   7  10       66.16       57.01      3.61 o 
  -1   7  10       79.27       82.41      4.28 o 
   0   7  10     1128.02     1076.00     13.38 o 
   1   7  10      146.99      148.38      4.55 o 
   2   7  10       17.67       15.76      2.09 o 
   3   7  10       10.62       12.38      3.47 o 
   4   7  10       24.30       17.47      3.74 o 
   5   7  10        3.14        8.24      2.95 o 
 -11   8  10        0.06        0.77      3.42 o 
 -10   8  10        7.58        3.74      3.90 o 
  -9   8  10       86.23       87.30      5.62 o 
  -8   8  10       48.26       38.93      7.66 o 
  -7   8  10        0.17       -1.80      2.75 o 
  -6   8  10       13.80       11.20      1.81 o 
  -5   8  10       77.77       80.31      4.43 o 
  -4   8  10        2.38        1.94      2.67 o 
  -3   8  10       59.57       55.12      4.22 o 
  -2   8  10        0.07        1.84      2.39 o 
  -1   8  10      326.45      297.48     10.79 o 
   0   8  10        0.30        2.77      1.88 o 
   1   8  10        4.16        5.78      2.53 o 
   2   8  10        4.48        0.99      1.56 o 
   3   8  10        3.10        5.34      3.43 o 
   4   8  10       41.69       35.69     13.89 o 
  -9   9  10        2.48        0.49      3.42 o 
  -8   9  10      135.77      139.44      7.50 o 
  -7   9  10       81.38       87.46      5.46 o 
  -6   9  10       34.45       42.66      4.89 o 
  -5   9  10       16.82       14.95      3.58 o 
  -4   9  10       74.29       78.92      5.14 o 
  -3   9  10        5.26        4.91      3.06 o 
  -2   9  10        3.01       -0.93      2.28 o 
  -1   9  10       25.56       20.64      3.16 o 
   0   9  10        3.67        4.46      2.50 o 
   1   9  10       80.79       96.31      4.15 o 
   2   9  10        3.45        1.42      2.90 o 
   3   9  10       31.44       14.62      6.22 o 
  -7  10  10        0.06        0.00      3.62 o 
  -6  10  10       64.47       66.72      5.51 o 
  -5  10  10       55.14       65.97      4.23 o 
  -4  10  10       28.21       40.79      5.04 o 
  -3  10  10       81.09       76.62      5.29 o 
  -2  10  10        9.11       12.05      3.40 o 
  -1  10  10        3.18        6.26      2.68 o 
   0  10  10        1.03        0.77      2.73 o 
   1  10  10       68.78       83.97      7.95 o 
 -14   1  11        6.94       10.72      5.35 o 
 -13   1  11       21.94       22.88      5.07 o 
 -12   1  11      101.11       98.99      2.57 o 
 -11   1  11       27.56       25.94      1.50 o 
 -10   1  11      355.00      365.14      9.34 o 
  -9   1  11      143.36      144.50      3.31 o 
  -8   1  11      161.58      157.00      8.01 o 
  -7   1  11      293.10      289.18      6.76 o 
  -6   1  11       64.95       67.47      2.86 o 
  -5   1  11       88.24      102.79      3.55 o 
  -4   1  11      224.26      222.09      3.62 o 
  -3   1  11       15.47       19.83      1.65 o 
  -2   1  11        1.23        1.47      1.13 o 
  -1   1  11       15.68       15.82      1.55 o 
   0   1  11      102.09      108.53      2.59 o 
   1   1  11      144.58      141.02      2.56 o 
   2   1  11       35.28       36.90      1.25 o 
   3   1  11      159.91      161.60      4.07 o 
   4   1  11      149.32      163.40      7.69 o 
   5   1  11       32.01       32.05      5.46 o 
   6   1  11        8.24       13.14      5.24 o 
   7   1  11       16.04       20.19      8.83 o 
 -14   2  11        0.20       -2.36      3.63 o 
 -13   2  11        2.55        2.07      4.39 o 
 -12   2  11       32.88       29.31      4.67 o 
 -11   2  11       48.19       47.86      5.44 o 
 -10   2  11      115.04      115.10      5.98 o 
  -9   2  11        1.08       -0.33      1.39 o 
  -8   2  11       22.20       24.25      2.55 o 
  -7   2  11        2.22        3.22      2.05 o 
  -6   2  11        1.69        1.52      1.46 o 
  -5   2  11      130.13      127.56      3.48 o 
  -4   2  11        2.69        4.86      1.32 o 
  -3   2  11       76.13       71.41      2.18 o 
  -2   2  11        1.92        2.63      1.51 o 
  -1   2  11        1.60        2.97      1.45 o 
   0   2  11        0.02       -1.16      1.16 o 
   1   2  11      347.66      345.73      4.22 o 
   2   2  11       14.26       13.25      1.22 o 
   3   2  11       97.60       92.22      2.69 o 
   4   2  11       28.14       23.48      1.74 o 
   5   2  11      122.79      132.79      7.92 o 
   6   2  11       64.02       80.27      7.69 o 
   7   2  11        9.02        4.42      7.26 o 
 -14   3  11       16.63       17.24      4.60 o 
 -13   3  11       35.90       47.58      5.18 o 
 -12   3  11       29.75       38.87      5.03 o 
 -11   3  11       14.49       23.44      4.30 o 
 -10   3  11       96.30      104.12      5.32 o 
  -9   3  11       16.31       12.66      2.10 o 
  -8   3  11      133.81      142.20      3.69 o 
  -7   3  11       47.87       44.71      2.71 o 
  -6   3  11       32.67       36.33      2.56 o 
  -5   3  11       10.13       10.32      1.08 o 
  -4   3  11        1.42        0.12      1.02 o 
  -3   3  11       43.62       45.77      2.16 o 
  -2   3  11      318.88      327.10      4.52 o 
  -1   3  11        0.40        0.06      0.98 o 
   0   3  11      438.52      444.03      4.97 o 
   1   3  11       37.25       40.98      2.25 o 
   2   3  11        0.08        0.01      0.55 o 
   3   3  11      120.26      129.02      3.63 o 
   4   3  11      413.04      382.29      5.78 o 
   5   3  11        0.47        0.44      5.99 o 
   6   3  11      145.07      154.57     13.25 o 
 -14   4  11       37.25       39.13      4.98 o 
 -13   4  11       94.97       97.64      6.47 o 
 -12   4  11       46.96       54.08      5.91 o 
 -11   4  11       17.95       21.04      3.81 o 
 -10   4  11      102.31      111.19      5.32 o 
  -9   4  11      171.55      169.67      4.22 o 
  -8   4  11        6.13        6.66      2.08 o 
  -7   4  11       69.16       66.31      3.55 o 
  -6   4  11       70.17       72.62      3.16 o 
  -5   4  11       96.22       93.98      1.81 o 
  -4   4  11        1.98        1.21      1.27 o 
  -3   4  11        0.32        1.41      1.31 o 
  -2   4  11      433.82      413.43      5.30 o 
  -1   4  11      172.24      161.11      3.03 o 
   0   4  11        0.08        1.58      1.21 o 
   1   4  11      145.58      140.59      3.84 o 
   2   4  11      696.85      676.05     14.71 o 
   3   4  11      244.99      248.59      5.53 o 
   4   4  11      183.84      162.18      6.29 o 
   5   4  11        5.56        2.72      4.22 o 
   6   4  11       75.00       81.70     11.99 o 
 -13   5  11       26.55       28.37      5.63 o 
 -12   5  11        5.99        2.60      3.21 o 
 -11   5  11       45.95       52.48      5.26 o 
 -10   5  11      155.85      164.29      6.65 o 
  -9   5  11       15.45       14.98      2.64 o 
  -8   5  11       23.15       15.32      2.51 o 
  -7   5  11       17.53       12.72      2.38 o 
  -6   5  11       17.49       12.06      2.41 o 
  -5   5  11        9.47       11.78      1.58 o 
  -4   5  11       69.44       69.82      2.88 o 
  -3   5  11      181.38      181.49      3.49 o 
  -2   5  11       52.93       60.44      2.94 o 
  -1   5  11      843.28      811.21     10.27 o 
   0   5  11      142.91      163.01      4.42 o 
   1   5  11        8.28        8.39      1.32 o 
   2   5  11       55.94       41.72      3.11 o 
   3   5  11       31.35       29.36      7.92 o 
   4   5  11        1.64       -0.29      2.43 o 
   5   5  11       34.92       34.24      5.68 o 
 -12   6  11      155.47      159.47      7.02 o 
 -11   6  11      115.08      135.59      6.91 o 
 -10   6  11       13.82       12.30      4.09 o 
  -9   6  11        4.46       10.17      2.57 o 
  -8   6  11       38.23       40.78      4.26 o 
  -7   6  11      186.45      222.61      5.16 o 
  -6   6  11      176.51      169.31      2.97 o 
  -5   6  11      213.19      218.89      5.31 o 
  -4   6  11       39.96       37.76      4.66 o 
  -3   6  11        7.19       10.80      2.43 o 
  -2   6  11        7.52        9.47      2.53 o 
  -1   6  11       18.89       15.48      3.11 o 
   0   6  11      195.28      186.20      5.35 o 
   1   6  11       93.55       91.81      4.10 o 
   2   6  11      233.44      216.18      6.89 o 
   3   6  11      136.01      143.91      9.05 o 
   4   6  11       36.62       46.40      4.88 o 
   5   6  11        0.98       -1.46      2.55 o 
 -12   7  11       78.84       91.97      6.89 o 
 -11   7  11       70.78       74.35      5.77 o 
 -10   7  11       25.49       29.04      4.48 o 
  -9   7  11       67.28       71.33      4.18 o 
  -8   7  11       69.38       61.79      5.10 o 
  -7   7  11        1.42        3.55      2.40 o 
  -6   7  11      174.91      167.56      3.10 o 
  -5   7  11       18.63       19.02      3.14 o 
  -4   7  11       15.37       17.04      3.21 o 
  -3   7  11      179.74      187.16      5.45 o 
  -2   7  11     1047.54      993.72     16.16 o 
  -1   7  11       85.52       93.96      3.84 o 
   0   7  11      115.76      114.29      3.81 o 
   1   7  11       13.03       15.40      2.08 o 
   2   7  11        1.47       -1.49      5.76 o 
   3   7  11       21.40       24.79      5.13 o 
   4   7  11       68.44       73.17      6.53 o 
 -10   8  11       12.65       11.44      4.17 o 
  -9   8  11       99.37      119.56      5.24 o 
  -8   8  11      256.69      260.70     10.05 o 
  -7   8  11      182.08      197.64      6.77 o 
  -6   8  11      106.20      119.65      5.18 o 
  -5   8  11       30.33       39.18      4.25 o 
  -4   8  11        2.95        4.54      3.30 o 
  -3   8  11        0.99        1.49      2.61 o 
  -2   8  11      636.94      599.57     15.43 o 
  -1   8  11        9.51       13.88      2.73 o 
   0   8  11      356.82      346.70     14.29 o 
   1   8  11       90.31       88.62      3.96 o 
   2   8  11        4.56        2.15      4.17 o 
   3   8  11       96.45      116.35     17.03 o 
  -9   9  11       73.72       81.06      5.21 o 
  -8   9  11      190.28      202.53      7.74 o 
  -7   9  11      159.05      155.62      9.21 o 
  -6   9  11       30.95       33.00      4.34 o 
  -5   9  11        1.26        5.55      3.53 o 
  -4   9  11       43.70       51.20      4.25 o 
  -3   9  11      216.06      224.53      6.35 o 
  -2   9  11      104.44      116.63      6.78 o 
  -1   9  11      134.26      116.90      5.72 o 
   0   9  11        1.40        1.14      2.20 o 
   1   9  11        3.92        3.49      2.45 o 
  -6  10  11      179.89      202.52      7.55 o 
  -5  10  11       80.94       93.59      6.06 o 
  -4  10  11        2.72        3.13      3.21 o 
  -3  10  11        1.20        4.03      3.29 o 
  -2  10  11       58.80       65.03      5.10 o 
 -14   0  12      147.74      150.78     13.88 o 
 -13   0  12       26.46       17.03     13.25 o 
 -12   0  12        6.28       12.62      7.26 o 
 -11   0  12        8.01       13.25     11.67 o 
 -10   0  12     2511.40     2556.33     60.88 o 
  -9   0  12      147.49      144.47     11.36 o 
  -8   0  12     2720.20     2863.57     74.13 o 
  -7   0  12     1218.14     1238.42     29.97 o 
  -6   0  12        6.81        5.99      4.73 o 
  -5   0  12     1366.93     1342.20     29.65 o 
  -4   0  12     1904.59     1918.18     25.38 o 
  -3   0  12      467.31      461.43      7.80 o 
  -2   0  12       95.06      103.29      3.27 o 
  -1   0  12       69.39       78.71      2.77 o 
   0   0  12      254.18      260.18      6.85 o 
   1   0  12      273.75      261.50      4.12 o 
   2   0  12       65.54       58.09      2.22 o 
   3   0  12       67.02        0.63      7.26 o 
   4   0  12       48.23       43.22      8.20 o 
   5   0  12      159.75      164.03     12.62 o 
 -14   1  12       22.01       18.66      6.13 o 
 -13   1  12      147.46      163.15     14.83 o 
 -12   1  12       77.36       82.32      5.94 o 
 -11   1  12       35.81       25.10      3.32 o 
 -10   1  12        8.34        7.47      1.94 o 
  -9   1  12      300.77      294.67     14.05 o 
  -8   1  12       98.49       89.50      3.39 o 
  -7   1  12        6.40        7.45      1.43 o 
  -6   1  12        0.78        1.51      2.14 o 
  -5   1  12      688.72      674.04      9.65 o 
  -4   1  12      663.76      614.55      6.64 o 
  -3   1  12     1423.11     1414.11     12.73 o 
  -2   1  12      282.28      284.51      6.66 o 
  -1   1  12       24.48       26.27      2.71 o 
   0   1  12      321.93      326.64      3.58 o 
   1   1  12      221.41      237.41      2.95 o 
   2   1  12      120.25      117.68      2.66 o 
   3   1  12       54.47       35.51     28.86 o 
   4   1  12        3.70        7.73      4.24 o 
   5   1  12       16.47       15.50      6.40 o 
 -14   2  12       89.85       93.49      7.02 o 
 -13   2  12       34.63       44.82      6.20 o 
 -12   2  12       61.13       78.38      6.77 o 
 -11   2  12       68.45       75.27      5.82 o 
 -10   2  12      416.94      406.75     14.35 o 
  -9   2  12      934.82      916.65     24.09 o 
  -8   2  12      943.78      928.56     11.10 o 
  -7   2  12      327.32      315.71      6.33 o 
  -6   2  12        8.08        7.21      2.59 o 
  -5   2  12      381.92      371.16      4.99 o 
  -4   2  12       15.75       18.06      1.48 o 
  -3   2  12      124.07      115.50      2.92 o 
  -2   2  12      188.96      183.15      3.57 o 
  -1   2  12       50.89       49.24      2.00 o 
   0   2  12      104.25      108.51      4.23 o 
   1   2  12      397.16      403.85      5.46 o 
   2   2  12       45.41       44.89      1.63 o 
   3   2  12       56.24       55.90     10.43 o 
   4   2  12        0.78        1.67      4.54 o 
   5   2  12      238.40      274.43     15.14 o 
   6   2  12      128.37      147.94     13.56 o 
 -14   3  12       80.41       81.34      9.01 o 
 -13   3  12      153.43      159.62      7.41 o 
 -12   3  12       53.26       53.98      3.30 o 
 -11   3  12        0.01       -1.20      1.61 o 
 -10   3  12      144.20      133.64      3.64 o 
  -9   3  12       14.30       12.64      2.07 o 
  -8   3  12       34.73       35.37      2.88 o 
  -7   3  12      164.34      156.05      3.78 o 
  -6   3  12      380.67      359.85      5.31 o 
  -5   3  12     1568.68     1519.14     12.70 o 
  -4   3  12     1331.89     1283.40     11.14 o 
  -3   3  12      175.12      161.14      3.12 o 
  -2   3  12      254.70      241.97      4.42 o 
  -1   3  12       96.62       96.09      2.69 o 
   0   3  12      639.21      638.46      6.70 o 
   1   3  12      689.50      693.80     11.12 o 
   2   3  12       48.70       54.40      3.25 o 
   3   3  12        3.05        2.32      1.98 o 
   4   3  12      118.85      108.08      7.23 o 
   5   3  12       23.78       33.75      8.83 o 
 -13   4  12       96.11       96.92      6.22 o 
 -12   4  12      142.10      143.44      7.08 o 
 -11   4  12        1.62        1.36      1.91 o 
 -10   4  12       90.71       86.23      3.77 o 
  -9   4  12      323.92      298.12      5.55 o 
  -8   4  12       33.71       37.36      2.80 o 
  -7   4  12        7.58        5.60      2.01 o 
  -6   4  12       42.11       36.47      2.66 o 
  -5   4  12        1.92        2.90      1.26 o 
  -4   4  12        6.93        6.39      1.42 o 
  -3   4  12       60.53       59.72      2.95 o 
  -2   4  12       83.11       76.25      3.70 o 
  -1   4  12      222.69      216.20      3.79 o 
   0   4  12       16.87       12.59      1.76 o 
   1   4  12      156.75      159.41      6.17 o 
   2   4  12      337.79      361.74      7.11 o 
   3   4  12      127.45      127.66      3.87 o 
   4   4  12        4.15       11.67      7.26 o 
   5   4  12      102.28      134.69     13.25 o 
 -13   5  12      174.41      180.67      9.22 o 
 -12   5  12        1.92        2.58      3.42 o 
 -11   5  12       27.38       28.20      3.13 o 
 -10   5  12       52.94       49.99      4.04 o 
  -9   5  12       57.31       62.73      3.73 o 
  -8   5  12        0.22        0.14      2.14 o 
  -7   5  12        6.80        3.52      2.05 o 
  -6   5  12       18.20       17.40      2.65 o 
  -5   5  12      270.03      246.37      3.86 o 
  -4   5  12      902.19      871.30      8.76 o 
  -3   5  12      843.91      830.13      8.93 o 
  -2   5  12      172.34      153.08      3.60 o 
  -1   5  12        3.15        2.74      1.60 o 
   0   5  12      162.27      165.95      3.71 o 
   1   5  12      165.50      157.08      4.96 o 
   2   5  12       34.05       38.85      3.93 o 
   3   5  12       55.69       64.03      4.88 o 
   4   5  12        1.09        0.28      2.47 o 
 -12   6  12      114.04      129.85      6.91 o 
 -11   6  12       65.26       79.54      4.35 o 
 -10   6  12       16.37       15.35      3.51 o 
  -9   6  12       84.95       86.90      4.37 o 
  -8   6  12       87.30       85.63      4.18 o 
  -7   6  12      218.76      181.34      5.45 o 
  -6   6  12       61.13       60.33      3.75 o 
  -5   6  12      280.87      268.52      5.42 o 
  -4   6  12      131.69      133.73      3.22 o 
  -3   6  12       13.25       10.91      1.85 o 
  -2   6  12       17.78       17.15      2.76 o 
  -1   6  12        0.16        1.10      1.92 o 
   0   6  12       14.85       13.19      1.96 o 
   1   6  12       50.10       48.26      4.23 o 
   2   6  12       30.11       34.88      5.20 o 
   3   6  12       11.01       12.98      4.55 o 
   4   6  12        1.10        5.70      3.46 o 
 -11   7  12       38.14       42.56      4.14 o 
 -10   7  12       11.32       11.28      3.52 o 
  -9   7  12        9.63        9.18      2.91 o 
  -8   7  12      139.07      140.71      5.86 o 
  -7   7  12       71.19       91.33      4.29 o 
  -6   7  12      526.87      498.27      9.44 o 
  -5   7  12        6.39        5.81      2.71 o 
  -4   7  12       95.31      100.43      5.24 o 
  -3   7  12       91.69       83.44      4.03 o 
  -2   7  12      172.49      156.46      5.80 o 
  -1   7  12      130.53      132.08      5.65 o 
   0   7  12        4.34        0.23      1.85 o 
   1   7  12       23.94       20.64      4.28 o 
   2   7  12        9.81       14.23      4.77 o 
   3   7  12       26.87       39.96      7.89 o 
 -10   8  12       29.96       25.47      3.96 o 
  -9   8  12       16.24       18.55      3.81 o 
  -8   8  12       30.55       30.32      4.48 o 
  -7   8  12        0.02       -0.56      2.48 o 
  -6   8  12        0.70        3.89      3.25 o 
  -5   8  12      164.68      163.11      7.03 o 
  -4   8  12       59.97       57.36      5.18 o 
  -3   8  12        8.30        7.96      3.12 o 
  -2   8  12       49.57       49.52      3.60 o 
  -1   8  12      129.87      106.62      5.42 o 
   0   8  12       17.14        8.85      2.35 o 
   1   8  12      126.55      130.78     10.09 o 
  -7   9  12       62.47       75.57      5.84 o 
  -6   9  12       80.96       91.35      5.51 o 
  -5   9  12        0.35        1.09      3.05 o 
  -4   9  12       21.43       25.42      3.83 o 
  -3   9  12       60.85       60.45      4.38 o 
  -2   9  12        0.96       -0.77      2.37 o 
  -1   9  12       45.41       28.52      3.91 o 
 -14   1  13        4.21        8.84      5.91 o 
 -13   1  13       32.12       36.80      8.55 o 
 -12   1  13        1.57       -0.16      3.79 o 
 -11   1  13      107.44      113.15      9.78 o 
 -10   1  13       12.28       16.40      5.35 o 
  -9   1  13       50.75       44.06      1.96 o 
  -8   1  13        1.43        2.63      2.55 o 
  -7   1  13        5.00        4.15      2.02 o 
  -6   1  13       32.57       32.51      2.28 o 
  -5   1  13        8.00        6.66      3.77 o 
  -4   1  13       22.50       25.52      2.30 o 
  -3   1  13       39.43       44.45      2.19 o 
  -2   1  13       37.95       42.94      2.32 o 
  -1   1  13        3.44        4.44      1.35 o 
   0   1  13      225.11      233.06      3.48 o 
   1   1  13       92.71       93.72      2.21 o 
   2   1  13       24.69       12.34      2.36 o 
   3   1  13       64.35       67.57      5.91 o 
   4   1  13        0.04       -1.26      5.36 o 
   5   1  13       24.73       23.97      8.52 o 
 -14   2  13        9.94       14.03      5.08 o 
 -13   2  13       19.42       23.04      5.28 o 
 -12   2  13       84.11      103.53      6.78 o 
 -11   2  13      375.30      392.36     10.49 o 
 -10   2  13        0.26        4.47      2.14 o 
  -9   2  13       91.96       95.33      6.54 o 
  -8   2  13       21.47       21.70      2.87 o 
  -7   2  13        6.10        5.89      1.78 o 
  -6   2  13       16.39       18.84      2.02 o 
  -5   2  13        3.54        3.48      1.08 o 
  -4   2  13        2.80        2.46      1.50 o 
  -3   2  13      431.29      415.89      5.35 o 
  -2   2  13      133.51      144.45      2.86 o 
  -1   2  13       93.50       92.58      2.61 o 
   0   2  13        9.79       10.88      1.52 o 
   1   2  13        0.77        1.88      1.15 o 
   2   2  13        0.39        1.12      1.58 o 
   3   2  13        0.58        3.47      3.77 o 
   4   2  13       32.07       22.08      7.89 o 
   5   2  13        6.33        5.68     11.36 o 
 -13   3  13        1.09       -1.16      3.27 o 
 -12   3  13        0.04       -1.52      3.23 o 
 -11   3  13        6.09        7.59      1.87 o 
 -10   3  13       12.19        9.72      2.10 o 
  -9   3  13       72.31       74.79      3.95 o 
  -8   3  13        6.76        4.16      2.39 o 
  -7   3  13      115.28      113.61      3.46 o 
  -6   3  13       10.97       10.02      2.05 o 
  -5   3  13       30.30       26.38      1.76 o 
  -4   3  13       12.29       14.03      1.89 o 
  -3   3  13       80.39       80.68      2.34 o 
  -2   3  13        8.97       10.22      1.74 o 
  -1   3  13      135.96      142.79      3.02 o 
   0   3  13      344.01      345.90      7.03 o 
   1   3  13      188.32      159.63      5.01 o 
   2   3  13      121.82      104.97      3.33 o 
   3   3  13        0.48        3.15      5.68 o 
   4   3  13        2.06        1.26      9.46 o 
 -13   4  13       73.64      103.69      6.53 o 
 -12   4  13        1.60        2.97      2.03 o 
 -11   4  13       72.20       83.53      4.74 o 
 -10   4  13      145.35      151.49      6.21 o 
  -9   4  13      161.21      153.34      6.15 o 
  -8   4  13        7.97        3.44      2.17 o 
  -7   4  13        2.52        2.54      1.97 o 
  -6   4  13        1.97        1.37      1.77 o 
  -5   4  13       58.44       52.55      3.48 o 
  -4   4  13        0.78        1.88      1.46 o 
  -3   4  13        0.34        1.43      1.28 o 
  -2   4  13       21.11       21.79      1.94 o 
  -1   4  13       42.20       54.03      2.94 o 
   0   4  13      200.82      185.13      4.09 o 
   1   4  13        1.61        2.20      2.01 o 
   2   4  13       29.37       25.69      3.35 o 
   3   4  13       73.12       64.23      5.90 o 
   4   4  13       32.53       15.77     13.25 o 
 -12   5  13       26.76       19.70      3.19 o 
 -11   5  13       62.91       73.01      4.20 o 
 -10   5  13       43.17       45.73      3.37 o 
  -9   5  13       68.36       76.09      4.06 o 
  -8   5  13       48.33       44.76      4.07 o 
  -7   5  13       96.76       91.82      3.89 o 
  -6   5  13       55.16       60.42      3.36 o 
  -5   5  13      116.84      111.55      2.88 o 
  -4   5  13       63.25       60.84      2.37 o 
  -3   5  13        2.99        2.87      1.41 o 
  -2   5  13      202.65      192.28      3.72 o 
  -1   5  13       56.20       54.76      2.64 o 
   0   5  13       78.15       69.56      3.78 o 
   1   5  13       31.33       28.97      4.51 o 
   2   5  13        6.34        2.66      2.19 o 
   3   5  13        1.67        0.43      3.54 o 
 -11   6  13      126.46      144.82      5.28 o 
 -10   6  13      147.29      170.11      6.65 o 
  -9   6  13       68.41       83.85      5.14 o 
  -8   6  13        8.21       10.87      2.75 o 
  -7   6  13       93.83      102.84      6.72 o 
  -6   6  13       50.17       59.74      4.11 o 
  -5   6  13      106.58      115.95      4.39 o 
  -4   6  13       64.65       63.43      2.91 o 
  -3   6  13       95.25       94.00      3.00 o 
  -2   6  13       99.77       95.92      3.81 o 
  -1   6  13       15.28       19.01      2.25 o 
   0   6  13       13.15       12.70      1.98 o 
   1   6  13       18.15       24.14      4.77 o 
   2   6  13       74.57       85.70      7.99 o 
 -10   7  13        3.40       -0.12      2.42 o 
  -9   7  13       11.39       12.29      3.15 o 
  -8   7  13       38.47       49.72      3.92 o 
  -7   7  13       60.60       70.37      4.07 o 
  -6   7  13      276.18      290.87      6.68 o 
  -5   7  13      100.20       96.10      4.64 o 
  -4   7  13       53.42       57.64      3.82 o 
  -3   7  13        6.44        6.55      1.99 o 
  -2   7  13       51.77       55.89      3.17 o 
  -1   7  13        5.04        5.36      2.17 o 
   0   7  13       28.80       20.94      3.22 o 
   1   7  13       86.00       99.20      7.43 o 
  -8   8  13       44.75       43.52      4.91 o 
  -7   8  13        0.00        4.50      2.81 o 
  -6   8  13       81.42       82.30      4.99 o 
  -5   8  13      306.30      329.13      8.37 o 
  -4   8  13      119.59      121.43      5.55 o 
  -3   8  13       82.12       95.07      5.36 o 
  -2   8  13        0.67        4.54      2.65 o 
  -1   8  13        3.99        0.66      2.31 o 
 -13   0  14      204.24      223.02     25.55 o 
 -12   0  14      278.33      299.35     17.98 o 
 -11   0  14      612.35      664.00     24.92 o 
 -10   0  14       75.58       72.24     10.41 o 
  -9   0  14       74.00       85.48      9.78 o 
  -8   0  14      856.64      842.54     24.60 o 
  -7   0  14     1140.15     1165.24     29.97 o 
  -6   0  14      204.21      234.06     17.03 o 
  -5   0  14       25.58       23.34      9.15 o 
  -4   0  14        5.81        7.21      3.63 o 
  -3   0  14       42.70       46.64      3.11 o 
  -2   0  14        0.03       -1.22      1.69 o 
  -1   0  14      234.19      249.99      5.51 o 
   0   0  14      523.60      529.96      7.47 o 
   1   0  14      609.90      600.91     26.34 o 
   2   0  14      289.61      317.96     20.50 o 
 -13   1  14       21.65       16.91      6.58 o 
 -12   1  14        9.59        4.89      5.13 o 
 -11   1  14        0.25        4.89      4.91 o 
 -10   1  14        0.12       -1.05      4.63 o 
  -9   1  14       69.91       72.40      6.69 o 
  -8   1  14       24.69       22.47      5.13 o 
  -7   1  14      171.81      187.95     10.88 o 
  -6   1  14      129.84      135.13      6.58 o 
  -5   1  14       54.41       59.87      4.06 o 
  -4   1  14      730.39      695.77      8.74 o 
  -3   1  14      742.38      744.85      8.53 o 
  -2   1  14      249.27      257.62      4.08 o 
  -1   1  14      503.37      515.68      5.85 o 
   0   1  14        0.02       -1.14      1.14 o 
   1   1  14       15.02       13.51      3.55 o 
   2   1  14        8.46        5.99      9.15 o 
   3   1  14       41.88       69.71      9.15 o 
 -13   2  14       77.70       84.61     10.76 o 
 -12   2  14      217.07      236.50      9.34 o 
 -11   2  14      412.98      423.10     11.35 o 
 -10   2  14      161.19      166.11     10.07 o 
  -9   2  14       51.98       50.49      4.23 o 
  -8   2  14      338.72      315.13     15.07 o 
  -7   2  14      222.45      200.18      8.74 o 
  -6   2  14      172.25      168.55      6.56 o 
  -5   2  14       47.10       42.00      1.83 o 
  -4   2  14       12.49       12.07      1.84 o 
  -3   2  14       50.30       54.65      2.84 o 
  -2   2  14       88.96       87.26      2.96 o 
  -1   2  14      161.08      155.05      2.90 o 
   0   2  14       37.42       35.68      1.90 o 
   1   2  14      175.26      183.16      4.37 o 
   2   2  14      262.48      252.04     20.19 o 
   3   2  14      229.26      237.53     13.88 o 
 -13   3  14        4.17        3.25      3.74 o 
 -12   3  14       22.44       20.37      5.62 o 
 -11   3  14       22.87       24.86      4.48 o 
 -10   3  14       32.05       28.41      3.35 o 
  -9   3  14      319.20      315.05     10.34 o 
  -8   3  14      166.31      155.02      3.92 o 
  -7   3  14        3.55        7.12      3.14 o 
  -6   3  14       65.60       66.35      3.29 o 
  -5   3  14      220.68      205.43      3.00 o 
  -4   3  14      171.81      162.34      4.01 o 
  -3   3  14      783.60      772.85      9.44 o 
  -2   3  14     1504.94     1447.55     14.98 o 
  -1   3  14      112.21      117.69      3.80 o 
   0   3  14       70.15       71.11      2.49 o 
   1   3  14       91.07       94.68      4.36 o 
   2   3  14       73.44       89.59      9.78 o 
   3   3  14       16.11       19.56      7.89 o 
 -12   4  14      107.54      114.71      6.81 o 
 -11   4  14        0.01       -0.15      2.23 o 
 -10   4  14       38.77       37.72      3.06 o 
  -9   4  14      135.48      122.90      4.60 o 
  -8   4  14       65.37       83.46      3.86 o 
  -7   4  14      216.69      195.94      5.58 o 
  -6   4  14      129.98      131.12      4.16 o 
  -5   4  14       18.80       22.08      1.33 o 
  -4   4  14        1.53        0.78      1.28 o 
  -3   4  14        0.35       -0.21      1.34 o 
  -2   4  14       96.32      100.25      3.25 o 
  -1   4  14       89.58       96.96      4.03 o 
   0   4  14      117.56      122.30      4.17 o 
   1   4  14      119.82      113.71      5.13 o 
   2   4  14       52.86       64.23      3.59 o 
 -11   5  14        0.01        4.06      2.46 o 
 -10   5  14        1.18        0.66      2.41 o 
  -9   5  14        8.56        8.95      2.71 o 
  -8   5  14       20.96       27.91      3.07 o 
  -7   5  14       95.12       94.07      4.45 o 
  -6   5  14      130.94      131.30      4.64 o 
  -5   5  14        6.17        7.49      2.48 o 
  -4   5  14      261.09      252.66      4.85 o 
  -3   5  14      226.74      212.20      4.61 o 
  -2   5  14      144.00      127.83      3.59 o 
  -1   5  14       50.85       35.26      4.47 o 
   0   5  14        2.54        4.40      3.02 o 
   1   5  14       35.27       23.93      4.79 o 
   2   5  14        0.34        1.49      2.75 o 
 -10   6  14        0.50        2.61      2.74 o 
  -9   6  14       65.49       76.11      5.21 o 
  -8   6  14      152.25      155.03      5.04 o 
  -7   6  14       48.33       52.25      6.19 o 
  -6   6  14        1.08        0.94      2.49 o 
  -5   6  14       51.84       55.43      3.65 o 
  -4   6  14       15.44       15.87      3.37 o 
  -3   6  14        0.67        0.33      1.53 o 
  -2   6  14        2.81        1.50      1.77 o 
  -1   6  14        4.07        3.35      1.92 o 
   0   6  14        2.03       11.62      4.23 o 
   1   6  14        1.40        9.06      6.22 o 
  -9   7  14       37.18       36.62      4.68 o 
  -8   7  14        5.21        8.60      3.22 o 
  -7   7  14       21.28       21.66      4.11 o 
  -6   7  14      123.36      119.90      6.34 o 
  -5   7  14        0.01        1.95      2.36 o 
  -4   7  14       80.52       86.15      7.26 o 
  -3   7  14       10.60        6.61      2.61 o 
  -2   7  14        5.62        4.45      2.33 o 
  -1   7  14        2.15        4.24      2.58 o 
  -6   8  14       40.15       44.69      4.23 o 
  -5   8  14      147.15      157.24      6.48 o 
  -4   8  14       23.91       30.44      5.78 o 
 -12   1  15       34.65       44.98      7.58 o 
 -11   1  15       38.84       35.08      7.02 o 
 -10   1  15        3.71       -0.86      6.68 o 
  -9   1  15        5.84        2.84      4.24 o 
  -8   1  15       15.33       16.56      4.91 o 
  -7   1  15        6.84        4.73      3.79 o 
  -6   1  15       16.78       16.08      3.52 o 
  -5   1  15        2.53        2.40      2.95 o 
  -4   1  15       16.88       16.12      2.75 o 
  -3   1  15       18.49       16.77      2.02 o 
  -2   1  15       10.15       10.60      1.78 o 
  -1   1  15       48.94       44.70      2.08 o 
   0   1  15        0.99        0.31      1.68 o 
   1   1  15        3.86        5.36      5.36 o 
   2   1  15        0.40        1.89      5.36 o 
 -12   2  15        0.42        2.42      6.40 o 
 -11   2  15       53.59       67.14      8.25 o 
 -10   2  15       48.16       35.21      7.83 o 
  -9   2  15      251.08      274.53      9.79 o 
  -8   2  15        4.74        4.62      2.31 o 
  -7   2  15       10.12       11.21      2.07 o 
  -6   2  15       26.18       20.18      2.68 o 
  -5   2  15       82.28       77.10      2.79 o 
  -4   2  15       10.51       11.13      1.90 o 
  -3   2  15       30.19       34.13      2.47 o 
  -2   2  15       89.22       90.93      3.07 o 
  -1   2  15       12.27       12.74      1.91 o 
   0   2  15       44.68       34.71      4.54 o 
   1   2  15       16.54       17.03      6.31 o 
   2   2  15        6.40        8.83      6.31 o 
 -12   3  15       64.76       81.44      6.33 o 
 -11   3  15       34.21       39.89      5.16 o 
 -10   3  15      166.24      180.86      7.72 o 
  -9   3  15       39.48       36.01      2.90 o 
  -8   3  15        5.03        2.30      2.43 o 
  -7   3  15       57.67       50.29      6.35 o 
  -6   3  15        1.40        0.31      1.87 o 
  -5   3  15        6.50        7.01      2.61 o 
  -4   3  15       90.04       93.40      2.98 o 
  -3   3  15       40.49       49.19      2.94 o 
  -2   3  15       18.53       13.74      2.36 o 
  -1   3  15        3.59        3.81      2.14 o 
   0   3  15       13.22       11.10      4.24 o 
   1   3  15       11.05        6.81      3.79 o 
 -11   4  15      238.01      264.58      9.54 o 
 -10   4  15      116.04      108.67      4.22 o 
  -9   4  15       74.46       83.99      5.24 o 
  -8   4  15       11.74       11.58      2.49 o 
  -7   4  15        0.23       -0.76      2.13 o 
  -6   4  15        0.05        0.41      1.88 o 
  -5   4  15        6.44        6.10      2.45 o 
  -4   4  15        4.25        2.08      2.03 o 
  -3   4  15       77.22       75.57      3.29 o 
  -2   4  15        3.07        1.65      1.68 o 
  -1   4  15        7.75        8.25      2.00 o 
   0   4  15       16.55       12.16      2.84 o 
   1   4  15        3.18        4.68      2.95 o 
 -10   5  15       37.67       41.60      4.11 o 
  -9   5  15        0.00       -2.55      2.78 o 
  -8   5  15        1.01       -1.15      2.23 o 
  -7   5  15       69.12       71.07      5.06 o 
  -6   5  15      283.95      286.54      6.00 o 
  -5   5  15      161.98      150.63      5.11 o 
  -4   5  15       71.31       73.28      9.96 o 
  -3   5  15        8.96        8.12      2.00 o 
  -2   5  15        6.82        6.44      2.78 o 
  -1   5  15       31.52       36.07      3.91 o 
   0   5  15       17.76       11.24      3.25 o 
  -9   6  15      183.04      196.23      6.20 o 
  -8   6  15      140.09      143.65      6.67 o 
  -7   6  15       85.27       84.79      4.33 o 
  -6   6  15       75.90       84.20     11.23 o 
  -5   6  15       30.65       23.07      3.62 o 
  -4   6  15        1.88        2.36      2.64 o 
  -3   6  15        0.20        0.02      1.82 o 
  -2   6  15        4.09        4.03      2.25 o 
  -6   7  15       19.26       16.10      3.27 o 
  -5   7  15      128.93      138.44      5.72 o 
  -4   7  15       74.80       76.22      4.07 o 
 -11   0  16      488.58      529.94     23.34 o 
 -10   0  16      220.04      241.00     16.09 o 
  -9   0  16        4.24       11.04     11.99 o 
  -8   0  16       58.12       56.78      8.83 o 
  -7   0  16        9.17        0.95      5.05 o 
  -6   0  16       29.06       23.66      6.62 o 
  -5   0  16       24.58       22.18      4.35 o 
  -4   0  16      191.93      198.59      8.45 o 
  -3   0  16     1518.58     1516.63     21.55 o 
  -2   0  16        5.50        9.78      3.15 o 
  -1   0  16      359.62      346.70     10.34 o 
   0   0  16       69.39       73.81      7.89 o 
 -11   1  16       17.86       18.45      6.47 o 
 -10   1  16       77.27       79.65      8.14 o 
  -9   1  16        9.79       13.25      8.48 o 
  -8   1  16       78.40       83.46      8.50 o 
  -7   1  16       69.28       76.05      5.28 o 
  -6   1  16      177.20      195.72      7.34 o 
  -5   1  16        5.11        2.80      3.04 o 
  -4   1  16       70.18       61.12      6.10 o 
  -3   1  16       69.62       75.41      2.94 o 
  -2   1  16      262.29      265.44      5.98 o 
  -1   1  16      427.06      421.00      5.78 o 
   0   1  16       32.25       14.95     12.93 o 
 -11   2  16      182.75      175.51      8.92 o 
 -10   2  16       18.36       17.51      5.03 o 
  -9   2  16        8.24        8.63      4.25 o 
  -8   2  16        0.91       -0.46      3.35 o 
  -7   2  16       95.64       70.94     19.62 o 
  -6   2  16      102.69      107.02      5.58 o 
  -5   2  16        5.65        5.20      2.90 o 
  -4   2  16        3.32        2.65      2.78 o 
  -3   2  16       15.86       12.35      3.11 o 
  -2   2  16      187.95      178.94      3.82 o 
  -1   2  16      186.03      176.95      5.21 o 
   0   2  16       32.03       29.97      6.94 o 
 -11   3  16       45.65       39.72      8.08 o 
 -10   3  16        0.49       -3.62      3.62 o 
  -9   3  16       78.51       83.72      5.54 o 
  -8   3  16       34.54       30.04      8.12 o 
  -7   3  16      172.38      176.75      5.04 o 
  -6   3  16      574.73      579.95      9.83 o 
  -5   3  16      321.97      328.64      6.57 o 
  -4   3  16        4.02        2.76      2.73 o 
  -3   3  16      250.61      234.67      6.69 o 
  -2   3  16      218.05      215.75      5.48 o 
  -1   3  16      160.21      159.32      5.90 o 
 -10   4  16        0.33       -2.39      3.81 o 
  -9   4  16        0.47       -1.19      3.01 o 
  -8   4  16       47.59       46.29      6.54 o 
  -7   4  16       77.05       70.18      3.84 o 
  -6   4  16       23.62       18.51      5.56 o 
  -5   4  16        3.22       -1.26      2.48 o 
  -4   4  16        8.03        9.58      2.93 o 
  -3   4  16       15.77       12.08      3.66 o 
  -2   4  16        0.87        0.63      2.23 o 
  -1   4  16       26.03       20.16      8.04 o 
  -8   5  16       32.10       24.90      4.83 o 
  -7   5  16       92.49      105.78      4.75 o 
  -6   5  16      232.79      222.88      6.68 o 
  -5   5  16       11.11       10.98      3.70 o 
  -4   5  16        1.67        2.37      2.39 o 
  -3   5  16       33.03       22.77      5.69 o 
 -10   1  17        0.01        1.42      4.68 o 
  -9   1  17        6.38       10.09      5.35 o 
  -8   1  17        6.04        4.52      3.64 o 
  -7   1  17       31.60       36.40      5.22 o 
  -6   1  17        6.68        5.78      3.78 o 
  -5   1  17        9.02        7.16      3.57 o 
  -4   1  17        0.01        2.23      2.23 o 
  -3   1  17       14.31        7.56      1.90 o 
  -2   1  17      102.97       92.88      2.94 o 
  -9   2  17       57.79       38.75     15.77 o 
  -8   2  17       17.25       15.15      6.47 o 
  -7   2  17       23.67       20.49      9.52 o 
  -6   2  17        6.14        5.22      4.80 o 
  -5   2  17       10.20        6.48      3.59 o 
  -4   2  17        2.40        5.95      3.93 o 
  -3   2  17        0.11        0.66      1.67 o 
  -2   2  17        0.16       -0.95      3.79 o 
  -8   3  17       12.93       14.76      6.78 o 
  -7   3  17        3.07        5.35      2.51 o 
  -6   3  17        0.50       -0.44      3.26 o 
  -5   3  17       25.84       18.56      8.71 o 
  -4   3  17       59.34       61.54     17.93 o 
  -3   3  17       23.03       23.28      7.73 o 
  -6   4  17       41.44       12.22     12.99 o 
  -5   4  17        1.03       -3.15      5.99 o 
                                                 
